# Supplementary material for: High levels of sewage contamination released from urban areas after storm events: A quantitative survey with sewage specific bacterial indicators
Source: PLoS Med. 2018 Jul 24;15(7):e1002614. doi: 10.1371/journal.pmed.1002614 (PMC6057621; doi:10.1371/journal.pmed.1002614)
Supplement: S1 Data — CN, number of copies; HB, human Bacteroides; KK, Kinnickinnic; km2, square kilometers; Lachno2, human Lachnospiraceae; m3, cubic meters; MKE, Milwaukee; mL, milliliters; mm, millimeters; MN, Menomonee; NA, not-applicable or not-analyzed; UTC, Universal Time Coordinated. (XLSX) [file pmed.1002614.s007.xlsx]

## Sheet: S1 Data
S1 Data. Concentrations and instantaneous loads of human-associated indicator bacteria computed for samples collected in the KK River, MN River, MKE River, and Milwaukee estuary (MKE estuary) in Milwaukee, Wisconsin in 2014 and 2015. CN, number of copies; HB, human Bacteroides; KK, Kinnickinnic; km2, square kilometers; Lachno2, human Lachnospiraceae; m3, cubic meters; MKE, Milwaukee; mL, millilit…
Site Abbreviation	USGS Station Number	Sample Start Date Time	Start Date Time	End Date Time	Time Zone	HB Concentration (CN/100mL)	Lachno2 Concentration (CN/100mL)	Ruminant (CN/100mL)	Duration (hours)	Volume (m3)	Max Flow (m3/second)	Mean flow (m3/second)	HB Instantaneous Load (CN)	Lachno2 Instantaneous Load (CN)
MKE estuary	04087170	2014-04-13 18:30:00	2014-04-13 16:30:00	2014-04-13 20:30:00	UTC	29707	150623	< 15	4	544859	43.6692	37.8374	1.61861e+12	8.20684e+12
MKE estuary	04087170	2014-04-13 22:30:00	2014-04-13 20:30:00	2014-04-14 00:30:00	UTC	26614	142894	< 15	4	1.05875e+06	133.534	73.5241	2.81775e+12	1.51289e+13
MKE estuary	04087170	2014-04-14 02:30:00	2014-04-14 00:30:00	2014-04-14 04:30:00	UTC	36107	180115	763	4	2.36698e+06	173.158	164.374	8.54647e+12	4.26329e+13
MKE estuary	04087170	2014-04-14 06:30:00	2014-04-14 04:30:00	2014-04-14 08:30:00	UTC	36280	154590	9505	4	2.51211e+06	183.839	174.452	9.11394e+12	3.88347e+13
MKE estuary	04087170	2014-04-14 10:30:00	2014-04-14 08:30:00	2014-04-14 12:30:00	UTC	49165	230327	272007	4	2.62977e+06	186.657	182.623	1.29293e+13	6.05708e+13
MKE estuary	04087170	2014-04-14 14:30:00	2014-04-14 12:30:00	2014-04-14 16:30:00	UTC	56054	272170	571430	4	2.58622e+06	182.941	179.599	1.44968e+13	7.03893e+13
MKE estuary	04087170	2014-04-27 15:00:00	2014-04-27 11:00:00	2014-04-27 19:00:00	UTC	1657	5339	1916	8	915572	32.5421	31.7907	1.5171e+11	4.88824e+11
MKE estuary	04087170	2014-04-27 23:00:00	2014-04-27 19:00:00	2014-04-28 03:00:00	UTC	2834	5152	1929	8	884891	31.2767	30.7254	2.50778e+11	4.55896e+11
MKE estuary	04087170	2014-04-28 07:00:00	2014-04-28 03:00:00	2014-04-28 09:00:00	UTC	6286	31396	2344	6	642415	30.3446	29.7414	4.03823e+11	2.01693e+12
MKE estuary	04087170	2014-04-28 11:00:00	2014-04-28 09:00:00	2014-04-28 13:17:30	UTC	10600	78685	2971	4.29167	455484	29.6616	29.4812	4.82813e+11	3.58398e+12
MKE estuary	04087170	2014-04-28 15:35:00	2014-04-28 13:17:30	2014-04-28 17:35:00	UTC	2928	10357	2039	4.29167	713761	54.2644	46.1981	2.08989e+11	7.39243e+11
MKE estuary	04087170	2014-04-28 19:35:00	2014-04-28 17:35:00	2014-04-28 21:35:00	UTC	1910	3124	1433	4	776511	58.6654	53.9244	1.48314e+11	2.42582e+11
MKE estuary	04087170	2014-04-28 23:35:00	2014-04-28 21:35:00	2014-04-29 01:35:00	UTC	4390	6496	1412	4	622546	49.2674	43.2324	2.73298e+11	4.04406e+11
MKE estuary	04087170	2014-04-29 03:35:00	2014-04-29 01:35:00	2014-04-29 05:35:00	UTC	3768	6911	993	4	675719	50.5977	46.925	2.54611e+11	4.6699e+11
MKE estuary	04087170	2014-04-29 07:35:00	2014-04-29 05:35:00	2014-04-29 09:35:00	UTC	4627	7921	975	4	715688	68.5253	49.7005	3.31149e+11	5.66897e+11
MKE estuary	04087170	2014-04-29 11:35:00	2014-04-29 09:35:00	2014-04-29 13:50:00	UTC	6382	12788	769	4.25	1.0551e+06	78.1669	68.9611	6.73368e+11	1.34927e+12
MKE estuary	04087170	2014-04-29 16:05:00	2014-04-29 13:50:00	2014-04-29 18:05:00	UTC	5439	9717	873	4.25	807487	57.3499	52.7769	4.39193e+11	7.84636e+11
MKE estuary	04087170	2014-04-29 20:05:00	2014-04-29 18:05:00	2014-04-29 22:05:00	UTC	6749	16291	830	4	963111	76.3763	66.8827	6.50004e+11	1.56901e+12
MKE estuary	04087170	2014-04-30 00:05:00	2014-04-29 22:05:00	2014-04-30 02:05:00	UTC	8494	14213	788	4	864173	66.2154	60.012	7.34029e+11	1.22825e+12
MKE estuary	04087170	2014-04-30 04:05:00	2014-04-30 02:05:00	2014-04-30 06:05:00	UTC	10717	18384	1147	4	765360	55.3088	53.15	8.20237e+11	1.40704e+12
MKE estuary	04087170	2014-04-30 08:05:00	2014-04-30 06:05:00	2014-04-30 10:22:30	UTC	2262	4158	< 15	4.29167	787406	51.6051	50.9648	1.78112e+11	3.27404e+11
MKE estuary	04087170	2014-04-30 12:40:00	2014-04-30 10:22:30	2014-04-30 14:40:00	UTC	4601	6780	902	4.29167	765644	50.3536	49.5562	3.52273e+11	5.19107e+11
MKE estuary	04087170	2014-04-30 16:40:00	2014-04-30 14:40:00	2014-04-30 18:40:00	UTC	3753	6227	946	4	701415	49.2829	48.7094	2.63241e+11	4.36772e+11
MKE estuary	04087170	2014-04-30 20:40:00	2014-04-30 18:40:00	2014-04-30 22:40:00	UTC	3468	3873	1268	4	688488	48.2969	47.8117	2.38768e+11	2.66652e+11
MKE estuary	04087170	2014-05-01 00:40:00	2014-04-30 22:40:00	2014-05-01 02:40:00	UTC	4804	4748	2666	4	666855	47.1717	46.3094	3.20358e+11	3.16623e+11
MKE estuary	04087170	2014-05-01 04:40:00	2014-05-01 02:40:00	2014-05-01 06:40:00	UTC	6631	7433	3051	4	654374	45.7305	45.4427	4.33916e+11	4.86397e+11
MKE estuary	04087170	2014-05-01 08:40:00	2014-05-01 06:40:00	2014-05-01 10:32:30	UTC	7001	5424	6925	3.875	620242	45.0018	44.4618	4.34232e+11	3.3642e+11
MKE estuary	04087170	2014-05-01 12:25:00	2014-05-01 10:32:30	2014-05-01 16:25:00	UTC	4641	3902	8793	5.875	917519	43.9888	43.3815	4.25821e+11	3.58016e+11
MKE estuary	04087170	2014-05-01 20:25:00	2014-05-01 16:25:00	2014-05-02 00:25:00	UTC	2534	1904	5279	8	1.21081e+06	43.0175	42.0419	3.06819e+11	2.30538e+11
MKE estuary	04087170	2014-05-02 04:25:00	2014-05-02 00:25:00	2014-05-02 08:25:00	UTC	3846	3643	5952	8	1.15439e+06	40.8013	40.083	4.43979e+11	4.20545e+11
MKE estuary	04087170	2014-05-11 15:20:00	2014-05-11 11:20:00	2014-05-11 19:20:00	UTC	912	3008	< 15	8	722882	25.592	25.1001	6.59269e+10	2.17443e+11
MKE estuary	04087170	2014-05-11 23:20:00	2014-05-11 19:20:00	2014-05-12 03:20:00	UTC	467	1589	< 15	8	821801	36.5665	28.5347	3.83781e+10	1.30584e+11
MKE estuary	04087170	2014-05-12 07:20:00	2014-05-12 03:20:00	2014-05-12 10:57:30	UTC	1322	2355	< 15	7.625	824756	33.8135	30.0458	1.09033e+11	1.9423e+11
MKE estuary	04087170	2014-05-12 14:35:00	2014-05-12 10:57:30	2014-05-12 18:35:00	UTC	7084	17837	< 15	7.625	764921	53.9692	27.866	5.41871e+11	1.36439e+12
MKE estuary	04087170	2014-05-12 22:35:00	2014-05-12 18:35:00	2014-05-13 00:35:00	UTC	9602	24051	< 15	6	1.72142e+06	98.9075	79.6952	1.65291e+12	4.14018e+12
MKE estuary	04087170	2014-05-13 02:35:00	2014-05-13 00:35:00	2014-05-13 04:35:00	UTC	4457	14161	< 15	4	2.39564e+06	216.692	166.364	1.06774e+12	3.39247e+12
MKE estuary	04087170	2014-05-13 06:35:00	2014-05-13 04:35:00	2014-05-13 08:35:00	UTC	18634	49477	< 15	4	1.97132e+06	146.276	136.897	3.67335e+12	9.75349e+12
MKE estuary	04087170	2014-05-13 10:35:00	2014-05-13 08:35:00	2014-05-13 13:27:30	UTC	15423	50350	5301	4.875	1.83623e+06	119.82	104.628	2.83202e+12	9.24542e+12
MKE estuary	04087170	2014-05-13 16:20:00	2014-05-13 13:27:30	2014-05-13 18:20:00	UTC	8049	20682	< 15	4.875	1.61496e+06	93.9795	92.0203	1.29988e+12	3.34006e+12
MKE estuary	04087170	2014-05-13 20:20:00	2014-05-13 18:20:00	2014-05-13 22:20:00	UTC	4724	12438	< 15	4	1.29932e+06	91.2037	90.2307	6.138e+11	1.6161e+12
MKE estuary	04087170	2014-05-14 00:20:00	2014-05-13 22:20:00	2014-05-14 02:20:00	UTC	4031	8182	< 15	4	1.24735e+06	88.5156	86.6214	5.02806e+11	1.02058e+12
MKE estuary	04087170	2014-05-14 04:20:00	2014-05-14 02:20:00	2014-05-14 06:20:00	UTC	3146	6268	< 15	4	1.19658e+06	85.4727	83.0956	3.76443e+11	7.50015e+11
MKE estuary	04087170	2014-05-14 08:20:00	2014-05-14 06:20:00	2014-05-14 10:20:00	UTC	2509	3777	1161	4	1.12003e+06	79.983	77.7802	2.81017e+11	4.23037e+11
MKE estuary	04087170	2014-06-10 23:55:00	2014-06-10 21:55:00	2014-06-11 01:55:00	UTC	515	676	< 15	4	244244	17.0835	16.9614	1.25786e+10	1.65109e+10
MKE estuary	04087170	2014-06-11 03:55:00	2014-06-11 01:55:00	2014-06-11 05:55:00	UTC	488	652	< 15	4	240114	16.8679	16.6746	1.17176e+10	1.56555e+10
MKE estuary	04087170	2014-06-11 07:55:00	2014-06-11 05:55:00	2014-06-11 09:55:00	UTC	1033	1084	< 15	4	321090	31.1178	22.2979	3.31686e+10	3.48061e+10
MKE estuary	04087170	2014-06-11 11:55:00	2014-06-11 09:55:00	2014-06-11 13:55:00	UTC	1477	1692	< 15	4	431566	35.6189	29.9699	6.37423e+10	7.3021e+10
MKE estuary	04087170	2014-06-11 15:55:00	2014-06-11 13:55:00	2014-06-11 17:55:00	UTC	2088	2534	< 15	4	556950	40.4054	38.6771	1.16291e+11	1.41131e+11
MKE estuary	04087170	2014-06-11 19:55:00	2014-06-11 17:55:00	2014-06-11 21:55:00	UTC	980	1376	< 15	4	636872	50.4496	44.2272	6.24135e+10	8.76336e+10
MKE estuary	04087170	2014-06-11 23:55:00	2014-06-11 21:55:00	2014-06-12 01:55:00	UTC	4657	4781	< 15	4	523989	38.9154	36.3881	2.44022e+11	2.50519e+11
MKE estuary	04087170	2014-06-12 03:55:00	2014-06-12 01:55:00	2014-06-12 05:55:00	UTC	2774	3377	< 15	4	488106	34.8543	33.8963	1.35401e+11	1.64834e+11
MKE estuary	04087170	2014-06-12 07:55:00	2014-06-12 05:55:00	2014-06-12 09:55:00	UTC	2286	3431	< 15	4	430355	31.9242	29.8857	9.83792e+10	1.47655e+11
MKE estuary	04087170	2014-06-12 11:55:00	2014-06-12 09:55:00	2014-06-12 13:55:00	UTC	3955	4461	< 15	4	389136	28.034	27.0233	1.53903e+11	1.73594e+11
MKE estuary	04087170	2014-06-15 20:30:00	2014-06-15 16:30:00	2014-06-16 00:30:00	UTC	< 15	< 15	< 15	8	472739	16.8475	16.4145	7.09109e+08	7.09109e+08
MKE estuary	04087170	2014-06-16 04:30:00	2014-06-16 00:30:00	2014-06-16 08:50:00	UTC	< 225	304	< 15	8.33333	470050	16.2011	15.6683	1.05761e+10	1.42895e+10
MKE estuary	04087170	2014-06-16 13:10:00	2014-06-16 08:50:00	2014-06-16 17:10:00	UTC	< 225	< 15	< 15	8.33333	448508	15.3078	14.9503	1.00914e+10	6.72763e+08
MKE estuary	04087170	2014-06-16 21:10:00	2014-06-16 17:10:00	2014-06-17 01:10:00	UTC	< 15	< 15	< 15	8	410497	14.6028	14.2534	6.15746e+08	6.15746e+08
MKE estuary	04087170	2014-06-17 05:10:00	2014-06-16 20:10:00	2014-06-17 14:10:00	UTC	< 225	< 15	< 15	18	1.60544e+06	62.2708	24.7753	3.61225e+10	2.40817e+09
MKE estuary	04087170	2014-06-17 23:10:00	2014-06-17 14:10:00	2014-06-18 01:10:00	UTC	7502	19523	< 15	11	1.30128e+06	50.3875	32.8606	9.76222e+11	2.54049e+12
MKE estuary	04087170	2014-06-18 03:10:00	2014-06-18 01:10:00	2014-06-18 05:10:00	UTC	4207	10428	< 15	4	354813	35.4493	24.6398	1.4927e+11	3.69999e+11
MKE estuary	04087170	2014-06-18 07:10:00	2014-06-18 05:10:00	2014-06-18 09:10:00	UTC	6843	17970	< 15	4	2.36949e+06	258.236	164.548	1.62144e+12	4.25798e+12
MKE estuary	04087170	2014-06-18 11:10:00	2014-06-18 09:10:00	2014-06-18 13:35:00	UTC	97899	215174	2321	4.41667	2.35977e+06	223.271	148.413	2.31019e+13	5.07761e+13
MKE estuary	04087170	2014-06-18 16:00:00	2014-06-18 13:35:00	2014-06-18 18:00:00	UTC	278175	684835	3918	4.41667	2.7377e+06	224.717	172.182	7.61561e+13	187487531687291
MKE estuary	04087170	2014-06-18 20:00:00	2014-06-18 18:00:00	2014-06-18 22:00:00	UTC	849241	2022399	2684	4	2.66167e+06	203.47	184.838	226039727495280	538295394177538
MKE estuary	04087170	2014-06-19	2014-06-18 22:00:00	2014-06-19 02:00:00	UTC	359441	755176	3343	4	2.42082e+06	174.371	168.113	8.70143e+13	182814804116758
MKE estuary	04087170	2014-06-19 04:00:00	2014-06-19 02:00:00	2014-06-19 06:00:00	UTC	333208	766363	13073	4	2.39839e+06	168.399	166.555	7.99164e+13	183803959089668
MKE estuary	04087170	2014-06-19 08:00:00	2014-06-19 06:00:00	2014-06-19 10:00:00	UTC	308164	717218	33566	4	2.3394e+06	165.918	162.458	7.20919e+13	167786115388874
MKE estuary	04087170	2014-06-19 12:00:00	2014-06-19 10:00:00	2014-06-19 13:45:00	UTC	84407	201814	17826	3.75	2.06225e+06	158.313	152.759	1.74068e+13	4.1619e+13
MKE estuary	04087170	2014-06-19 15:30:00	2014-06-19 13:45:00	2014-06-19 17:30:00	UTC	22583	73176	69156	3.75	1.94912e+06	148.276	144.379	4.40169e+12	1.42629e+13
MKE estuary	04087170	2014-06-19 19:30:00	2014-06-19 17:30:00	2014-06-19 21:30:00	UTC	11728	35384	73458	4	1.94451e+06	139.697	135.035	2.28052e+12	6.88046e+12
MKE estuary	04087170	2014-06-19 23:30:00	2014-06-19 21:30:00	2014-06-20 01:30:00	UTC	7864	25816	72051	4	1.81896e+06	131.726	126.317	1.43043e+12	4.69584e+12
MKE estuary	04087170	2014-06-20 03:30:00	2014-06-20 01:30:00	2014-06-20 05:30:00	UTC	4846	17605	54861	4	1.93869e+06	154.524	134.631	9.39489e+11	3.41306e+12
MKE estuary	04087170	2014-06-20 07:30:00	2014-06-20 05:30:00	2014-06-20 09:30:00	UTC	8367	22289	29772	4	1.83713e+06	145.267	127.579	1.53713e+12	4.09479e+12
MKE estuary	04087170	2014-06-20 11:30:00	2014-06-20 09:30:00	2014-06-20 14:00:00	UTC	2308	6519	14913	4.5	1.89145e+06	123.55	116.756	4.36548e+11	1.23304e+12
MKE estuary	04087170	2014-06-20 16:30:00	2014-06-20 14:00:00	2014-06-20 18:30:00	UTC	1693	4948	4604	4.5	1.96987e+06	126.179	121.597	3.335e+11	9.74695e+11
MKE estuary	04087170	2014-06-20 20:30:00	2014-06-20 18:30:00	2014-06-20 22:30:00	UTC	1115	3027	2470	4	1.6257e+06	115.392	112.896	1.81266e+11	4.921e+11
MKE estuary	04087170	2014-06-21 00:30:00	2014-06-20 22:30:00	2014-06-21 02:30:00	UTC	1197	3147	1348	4	1.60104e+06	112.872	111.183	1.91644e+11	5.03847e+11
MKE estuary	04087170	2014-06-21 04:30:00	2014-06-21 02:30:00	2014-06-21 06:30:00	UTC	916	2631	1245	4	1.59007e+06	111.365	110.422	1.45651e+11	4.18349e+11
MKE estuary	04087170	2014-06-21 08:30:00	2014-06-21 06:30:00	2014-06-21 10:30:00	UTC	1002	3492	1373	4	1.59551e+06	111.841	110.799	1.5987e+11	5.57153e+11
MKE estuary	04087170	2014-06-21 12:30:00	2014-06-21 10:30:00	2014-06-21 14:30:00	UTC	888	2448	1201	4	1.60107e+06	112.317	111.186	1.42175e+11	3.91943e+11
MKE estuary	04087170	2014-07-21 12:10:00	2014-07-21 10:10:00	2014-07-21 14:10:00	UTC	724	1226	< 15	4	216847	15.4076	15.0588	1.56997e+10	2.65854e+10
MKE estuary	04087170	2014-07-21 16:10:00	2014-07-21 14:10:00	2014-07-21 18:10:00	UTC	543	601	< 15	4	215022	15.2338	14.9321	1.16757e+10	1.29228e+10
MKE estuary	04087170	2014-07-21 20:10:00	2014-07-21 18:10:00	2014-07-21 22:10:00	UTC	388	535	< 15	4	213031	15.0356	14.7938	8.26562e+09	1.13972e+10
MKE estuary	04087170	2014-07-22 00:10:00	2014-07-21 22:10:00	2014-07-22 02:10:00	UTC	471	615	< 15	4	210560	14.8761	14.6222	9.91738e+09	1.29494e+10
MKE estuary	04087170	2014-07-22 04:10:00	2014-07-22 02:10:00	2014-07-22 06:10:00	UTC	771	1162	< 15	4	209637	14.9005	14.5581	1.6163e+10	2.43598e+10
MKE estuary	04087170	2014-07-22 08:10:00	2014-07-22 06:10:00	2014-07-22 10:10:00	UTC	1013	1666	< 15	4	205325	14.5115	14.2587	2.07995e+10	3.42072e+10
MKE estuary	04087170	2014-08-19 01:00:00	2014-08-18 23:00:00	2014-08-19 03:00:00	UTC	< 225	< 225	< 15	4	198484	14.0026	13.7836	4.46589e+09	4.46589e+09
MKE estuary	04087170	2014-08-19 05:00:00	2014-08-19 03:00:00	2014-08-19 07:00:00	UTC	< 15	< 15	< 15	4	198687	14.0026	13.7977	2.9803e+08	2.9803e+08
MKE estuary	04087170	2014-08-19 09:00:00	2014-08-19 07:00:00	2014-08-19 11:00:00	UTC	< 15	< 225	< 15	4	902423	133.099	62.6682	1.35364e+09	2.03045e+10
MKE estuary	04087170	2014-08-19 13:00:00	2014-08-19 11:00:00	2014-08-19 15:02:30	UTC	793	1156	< 15	4.04167	919683	112.273	63.2085	7.2931e+10	1.06315e+11
MKE estuary	04087170	2014-08-19 17:05:00	2014-08-19 15:02:30	2014-08-19 19:05:00	UTC	768	543	< 15	4.04167	520281	39.5835	35.7581	3.99576e+10	2.82513e+10
MKE estuary	04087170	2014-08-19 21:05:00	2014-08-19 19:05:00	2014-08-19 23:05:00	UTC	4453	4167	< 15	4	447505	33.4389	31.0767	1.99274e+11	1.86475e+11
MKE estuary	04087170	2014-08-20 01:05:00	2014-08-19 23:05:00	2014-08-20 03:05:00	UTC	3105	2585	< 15	4	361813	27.9791	25.1259	1.12343e+11	9.35287e+10
MKE estuary	04087170	2014-08-20 05:05:00	2014-08-20 03:05:00	2014-08-20 07:05:00	UTC	2185	1701	< 15	4	309671	22.9496	21.5049	6.76631e+10	5.2675e+10
MKE estuary	04087170	2014-08-20 09:05:00	2014-08-20 07:05:00	2014-08-20 11:05:00	UTC	2581	2391	< 15	4	286569	20.5077	19.9006	7.39636e+10	6.85187e+10
MKE estuary	04087170	2014-08-20 13:05:00	2014-08-20 11:05:00	2014-08-20 15:05:00	UTC	3300	3370	< 15	4	282674	20.0162	19.6301	9.32825e+10	9.52612e+10
MKE estuary	04087170	2014-08-21 12:15:00	2014-08-21 10:15:00	2014-08-21 14:15:00	UTC	706	1155	< 15	4	310545	21.8755	21.5656	2.19245e+10	3.5868e+10
MKE estuary	04087170	2014-08-21 16:15:00	2014-08-21 14:15:00	2014-08-21 18:20:00	UTC	561	587	< 15	4.08333	313477	25.4618	21.325	1.75861e+10	1.84011e+10
MKE estuary	04087170	2014-08-21 20:25:00	2014-08-21 18:20:00	2014-08-21 22:25:00	UTC	< 225	< 225	< 15	4.08333	606602	55.3157	41.2654	1.36486e+10	1.36486e+10
MKE estuary	04087170	2014-08-22 00:25:00	2014-08-21 22:25:00	2014-08-22 02:25:00	UTC	941	808	< 15	4	396134	30.8738	27.5093	3.72762e+10	3.20076e+10
MKE estuary	04087170	2014-08-22 04:25:00	2014-08-22 02:25:00	2014-08-22 06:25:00	UTC	1801	1258	< 15	4	340660	24.8441	23.6569	6.13529e+10	4.28551e+10
MKE estuary	04087170	2014-08-22 08:25:00	2014-08-22 06:25:00	2014-08-22 10:25:00	UTC	2239	1988	< 15	4	337564	24.6806	23.4419	7.55806e+10	6.71078e+10
MKE estuary	04087170	2014-08-22 12:25:00	2014-08-22 10:25:00	2014-08-22 15:37:30	UTC	1505	1517	< 15	5.20833	402974	22.1758	21.4919	6.06476e+10	6.11312e+10
MKE estuary	04087170	2014-08-22 18:50:00	2014-08-22 15:37:30	2014-08-22 22:50:00	UTC	783	548	< 15	7.20833	520898	20.9031	20.0731	4.07863e+10	2.85452e+10
MKE estuary	04087170	2014-08-23 02:50:00	2014-08-22 22:50:00	2014-08-23 06:50:00	UTC	537	731	< 15	8	560025	19.6116	19.4453	3.00734e+10	4.09378e+10
MKE estuary	04087170	2014-08-23 10:50:00	2014-08-23 06:50:00	2014-08-23 14:50:00	UTC	238	386	< 15	8	563305	19.7784	19.5592	1.34067e+10	2.17436e+10
MKE estuary	04087170	2014-09-10 08:55:00	2014-09-10 06:27:30	2014-09-10 11:22:30	UTC	< 225	324	< 15	4.91667	126503	7.24544	7.14704	2.84631e+09	4.09869e+09
MKE estuary	04087170	2014-09-10 13:50:00	2014-09-10 11:22:30	2014-09-10 15:50:00	UTC	< 225	< 225	< 15	4.45833	249485	20.593	15.5443	5.61343e+09	5.61343e+09
MKE estuary	04087170	2014-09-10 17:50:00	2014-09-10 15:50:00	2014-09-10 19:50:00	UTC	< 15	< 15	< 15	4	204174	17.4895	14.1787	3.06261e+08	3.06261e+08
MKE estuary	04087170	2014-09-10 21:50:00	2014-09-10 19:50:00	2014-09-10 23:50:00	UTC	1407	1919	< 15	4	154965	11.953	10.7615	2.18036e+10	2.97378e+10
MKE estuary	04087170	2014-09-11 01:50:00	2014-09-10 23:50:00	2014-09-11 03:50:00	UTC	885	725	< 15	4	139655	10.0583	9.6983	1.23595e+10	1.0125e+10
MKE estuary	04087170	2014-09-11 05:50:00	2014-09-11 03:50:00	2014-09-11 07:50:00	UTC	1751	1872	< 15	4	131677	9.44159	9.14421	2.30566e+10	2.46499e+10
MKE estuary	04087170	2014-09-11 09:50:00	2014-09-11 07:50:00	2014-09-11 11:52:30	UTC	846	508	< 15	4.04167	123137	8.76987	8.46304	1.04174e+10	6.25538e+09
MKE estuary	04087170	2014-09-11 13:55:00	2014-09-11 11:52:30	2014-09-11 15:57:30	UTC	1529	1571	< 15	4.08333	117982	8.21531	8.026	1.80395e+10	1.8535e+10
MKE estuary	04087170	2015-04-09 15:30:00	2015-04-09 15:00:00	2015-04-09 16:00:00	UTC	14812	25091	35596	1	1.38704e+06	413.552	385.29	2.05449e+12	3.48024e+12
MKE estuary	04087170	2015-04-09 16:30:00	2015-04-09 16:00:00	2015-04-09 17:00:00	UTC	20246	41020	25644	1	1.50844e+06	426.171	419.012	3.05399e+12	6.18763e+12
MKE estuary	04087170	2015-04-09 17:30:00	2015-04-09 17:00:00	2015-04-09 19:30:00	UTC	221069	412151	33859	2.5	3.46934e+06	426.171	385.482	7.66963e+13	142989156159775
MKE estuary	04087170	2015-04-09 21:30:00	2015-04-09 19:30:00	2015-04-09 23:30:00	UTC	1013136	1969611	70511	4	4.68949e+06	351.638	325.659	475109794571435	923648431795572
MKE estuary	04087170	2015-04-10 01:30:00	2015-04-09 23:30:00	2015-04-10 03:30:00	UTC	833096	1632355	194627	4	4.46653e+06	336.904	310.176	372105052018660	729096697364912
MKE estuary	04087170	2015-04-10 05:30:00	2015-04-10 03:30:00	2015-04-10 07:30:00	UTC	769621	1532453	201218	4	4.16052e+06	334.557	288.925	320202478341600	637580378578573
MKE estuary	04087170	2015-04-10 09:30:00	2015-04-10 07:30:00	2015-04-10 12:15:00	UTC	419800	791993	580912	4.75	4.1287e+06	257.312	241.445	173323181377971	326990820364657
MKE estuary	04087170	2015-04-10 15:00:00	2015-04-10 12:15:00	2015-04-10 17:00:00	UTC	189885	411394	1113225	4.75	3.77125e+06	230.16	220.541	71610484595862	155147187507334
MKE estuary	04087170	2015-04-10 19:00:00	2015-04-10 17:00:00	2015-04-10 21:00:00	UTC	121819	276089	1177627	4	2.98816e+06	213.905	207.511	3.64014e+13	8.24998e+13
MKE estuary	04087170	2015-04-10 23:00:00	2015-04-10 21:00:00	2015-04-11 01:00:00	UTC	159892	406956	916237	4	3.03792e+06	221.681	210.967	4.8574e+13	123630233916135
MKE estuary	04087170	2015-04-11 03:00:00	2015-04-11 01:00:00	2015-04-11 05:00:00	UTC	90337	188571	1047054	4	2.77808e+06	199.127	192.922	2.50964e+13	5.23866e+13
MKE estuary	04087170	2015-04-11 07:00:00	2015-04-11 05:00:00	2015-04-11 09:00:00	UTC	57262	131870	881551	4	2.6857e+06	189.36	186.507	1.53789e+13	3.54164e+13
MKE estuary	04087170	2015-04-11 11:00:00	2015-04-11 09:00:00	2015-04-11 14:40:00	UTC	57215	109880	855358	5.66667	3.62806e+06	183.222	177.846	2.0758e+13	39865159494423
MKE estuary	04087170	2015-04-11 18:20:00	2015-04-11 14:40:00	2015-04-11 22:20:00	UTC	52581	111131	535527	7.66667	4.59301e+06	172.338	166.413	2.41505e+13	5.10426e+13
MKE estuary	04087170	2015-04-12 02:20:00	2015-04-11 22:20:00	2015-04-12 06:20:00	UTC	52726	120999	426849	8	4.42745e+06	160.686	153.731	23344208205356	5.35718e+13
MKE estuary	04087170	2015-04-12 10:20:00	2015-04-12 06:20:00	2015-04-12 14:15:00	UTC	84969	174761	255920	7.91667	3.9867e+06	146.603	139.884	3.38746e+13	6.9672e+13
MKE estuary	04087170	2015-04-12 18:10:00	2015-04-12 14:15:00	2015-04-12 22:10:00	UTC	26403	37516	62302	7.91667	3.59361e+06	132.806	126.092	9.48823e+12	1.34818e+13
MKE estuary	04087170	2015-04-13 02:10:00	2015-04-12 22:10:00	2015-04-13 06:10:00	UTC	22277	42062	38075	8	3.30726e+06	119.829	114.836	7.3676e+12	1.3911e+13
MKE estuary	04087170	2015-04-13 10:10:00	2015-04-13 06:10:00	2015-04-13 14:45:00	UTC	26451	52587	35929	8.58333	3.22495e+06	109.546	104.367	8.53033e+12	1.69591e+13
MKE estuary	04087170	2015-04-13 19:20:00	2015-04-13 14:45:00	2015-04-13 23:20:00	UTC	13506	28201	9238	8.58333	2.94362e+06	100.413	95.2627	3.97566e+12	8.30131e+12
MKE estuary	04087170	2015-04-14 03:20:00	2015-04-13 23:20:00	2015-04-14 07:20:00	UTC	12577	26100	9869	8	2.51881e+06	90.8255	87.4588	3.16792e+12	6.57411e+12
MKE estuary	04087170	2015-04-14 11:20:00	2015-04-14 07:20:00	2015-04-14 15:20:00	UTC	7990	26689	10059	8	2.30649e+06	84.2959	80.0865	1.84289e+12	6.1558e+12
MKE estuary	04087170	2015-05-20 12:20:00	2015-05-20 08:20:00	2015-05-20 16:20:00	UTC	354	946	< 15	8	304764	10.8543	10.5821	1.07886e+10	2.88307e+10
MKE estuary	04087170	2015-05-20 20:20:00	2015-05-20 16:20:00	2015-05-21 00:20:00	UTC	212	654	< 15	8	298321	10.6083	10.3584	6.3244e+09	1.95102e+10
MKE estuary	04087170	2015-05-21 04:20:00	2015-05-21 00:20:00	2015-05-21 08:20:00	UTC	341	872	< 15	8	294254	10.4036	10.2172	1.00341e+10	2.5659e+10
MKE estuary	04087170	2015-06-11 14:05:00	2015-06-11 12:05:00	2015-06-11 16:05:00	UTC	< 15	< 15	< 15	4	142763	10.1228	9.91411	2.14145e+08	2.14145e+08
MKE estuary	04087170	2015-06-11 18:05:00	2015-06-11 16:05:00	2015-06-11 20:05:00	UTC	< 225	< 225	< 15	4	157124	15.9397	10.9114	3.5353e+09	3.5353e+09
MKE estuary	04087170	2015-06-11 22:05:00	2015-06-11 20:05:00	2015-06-12 00:05:00	UTC	< 225	334	< 15	4	326999	26.4776	22.7082	7.35748e+09	1.09218e+10
MKE estuary	04087170	2015-06-12 02:05:00	2015-06-12 00:05:00	2015-06-12 04:05:00	UTC	898	997	< 15	4	333404	42.058	23.1531	2.99397e+10	3.32404e+10
MKE estuary	04087170	2015-06-12 06:05:00	2015-06-12 04:05:00	2015-06-12 08:05:00	UTC	1627	2380	< 15	4	796850	99.1565	55.3368	1.29648e+11	1.8965e+11
MKE estuary	04087170	2015-06-12 10:05:00	2015-06-12 08:05:00	2015-06-12 12:22:30	UTC	1263	1173	< 15	4.29167	1.22453e+06	105.62	79.2577	1.54658e+11	1.43638e+11
MKE estuary	04087170	2015-06-12 14:40:00	2015-06-12 12:22:30	2015-06-12 16:40:00	UTC	3737	4360	< 15	4.29167	693498	52.057	44.8866	2.59161e+11	3.02366e+11
MKE estuary	04087170	2015-06-12 18:40:00	2015-06-12 16:40:00	2015-06-12 20:40:00	UTC	2204	3487	< 15	4	550350	41.072	38.2187	1.21297e+11	1.91907e+11
MKE estuary	04087170	2015-06-12 22:40:00	2015-06-12 20:40:00	2015-06-13 00:40:00	UTC	3419	5448	< 15	4	486842	35.9249	33.8085	1.66451e+11	2.65232e+11
MKE estuary	04087170	2015-06-13 02:40:00	2015-06-13 00:40:00	2015-06-13 04:40:00	UTC	3235	6208	< 15	4	432746	31.8853	30.0518	1.39993e+11	2.68649e+11
MKE estuary	04087170	2015-06-13 06:40:00	2015-06-13 04:40:00	2015-06-13 08:40:00	UTC	9922	15607	< 15	4	399176	28.8413	27.7205	3.96063e+11	6.22994e+11
MKE estuary	04087170	2015-06-13 10:40:00	2015-06-13 08:40:00	2015-06-13 14:15:00	UTC	4872	8432	< 15	5.58333	615909	32.7031	30.6422	3.00071e+11	5.19335e+11
MKE estuary	04087170	2015-06-13 17:50:00	2015-06-13 14:15:00	2015-06-13 21:50:00	UTC	499	522	< 15	7.58333	953447	36.2993	34.9248	4.75771e+10	4.977e+10
MKE estuary	04087170	2015-06-14 01:50:00	2015-06-13 21:50:00	2015-06-14 05:50:00	UTC	737	1017	< 15	8	1.21417e+06	79.6967	42.1585	8.94841e+10	1.23481e+11
MKE estuary	04087170	2015-06-14 09:50:00	2015-06-14 05:50:00	2015-06-14 13:10:00	UTC	2124	3087	658	7.33333	1.39625e+06	78.3806	52.8881	2.96563e+11	4.31022e+11
MKE estuary	04087170	2015-06-14 16:30:00	2015-06-14 13:10:00	2015-06-14 20:30:00	UTC	355	523	1213	7.33333	1.26208e+06	53.1367	47.8061	4.48039e+10	6.60069e+10
MKE estuary	04087170	2015-06-15 00:30:00	2015-06-14 20:30:00	2015-06-15 04:30:00	UTC	725	1748	2316	8	1.24537e+06	46.8124	43.2422	9.02897e+10	2.17692e+11
MKE estuary	04087170	2015-06-15 08:30:00	2015-06-15 04:30:00	2015-06-15 12:22:30	UTC	476	753	1543	7.875	1.18585e+06	42.4922	41.8288	5.64463e+10	8.92943e+10
MKE estuary	04087170	2015-06-15 16:15:00	2015-06-15 12:22:30	2015-06-15 20:15:00	UTC	359	501	1590	7.875	1.42933e+06	61.1142	50.4173	5.1313e+10	7.16096e+10
MKE estuary	04087170	2015-06-16 00:15:00	2015-06-15 20:15:00	2015-06-16 04:15:00	UTC	529	1277	2275	8	1.26268e+06	46.3237	43.8432	6.67961e+10	1.61245e+11
MKE estuary	04087170	2015-06-16 08:15:00	2015-06-16 04:15:00	2015-06-16 12:15:00	UTC	926	1665	2900	8	1.16887e+06	42.3278	40.5858	1.08238e+11	1.94617e+11
MKE estuary	04087170	2015-07-05 13:45:00	2015-07-05 09:45:00	2015-07-05 17:45:00	UTC	< 112.5	< 112.5	< 7.5	8	198886	7.08123	6.90578	2.23747e+09	2.23747e+09
MKE estuary	04087170	2015-07-05 21:45:00	2015-07-05 17:45:00	2015-07-06 01:45:00	UTC	< 7.5	< 7.5	< 7.5	8	192298	6.93664	6.67701	1.44224e+08	1.44224e+08
MKE estuary	04087170	2015-07-06 05:45:00	2015-07-06 01:45:00	2015-07-06 09:45:00	UTC	134	< 112.5	< 7.5	8	194823	6.97493	6.76467	2.61062e+09	2.19176e+09
MKE estuary	04087170	2015-07-06 15:40:00	2015-07-06 13:40:00	2015-07-06 17:40:00	UTC	< 15	< 225	< 15	4	93867.4	6.68527	6.51857	1.40801e+08	2.11202e+09
MKE estuary	04087170	2015-07-06 19:40:00	2015-07-06 17:40:00	2015-07-06 21:40:00	UTC	< 15	< 225	< 15	4	281073	32.2235	19.5189	4.21609e+08	6.32414e+09
MKE estuary	04087170	2015-07-06 23:40:00	2015-07-06 21:40:00	2015-07-07 01:40:00	UTC	< 15	< 15	< 15	4	214628	20.0524	14.9047	3.21943e+08	3.21943e+08
MKE estuary	04087170	2015-07-07 03:40:00	2015-07-07 01:40:00	2015-07-07 05:40:00	UTC	514	652	< 15	4	229093	27.4993	15.9093	1.17754e+10	1.49369e+10
MKE estuary	04087170	2015-07-07 07:40:00	2015-07-07 05:40:00	2015-07-07 09:40:00	UTC	1630	1193	< 15	4	543804	42.3253	37.7642	8.86402e+10	6.48759e+10
MKE estuary	04087170	2015-07-07 11:40:00	2015-07-07 09:40:00	2015-07-07 14:10:00	UTC	2165	1699	< 15	4.5	431166	34.4751	26.6152	9.33476e+10	7.32552e+10
MKE estuary	04087170	2015-07-07 16:40:00	2015-07-07 14:10:00	2015-07-07 18:40:00	UTC	4413	4280	< 15	4.5	337141	23.0611	20.8111	1.4878e+11	1.44296e+11
MKE estuary	04087170	2015-07-07 20:40:00	2015-07-07 18:40:00	2015-07-07 22:40:00	UTC	4152	3304	< 15	4	234971	18.1905	16.3174	9.75601e+10	7.76345e+10
MKE estuary	04087170	2015-07-08 00:40:00	2015-07-07 22:40:00	2015-07-08 02:40:00	UTC	2997	2397	< 15	4	192306	14.4719	13.3546	5.76341e+10	4.60957e+10
MKE estuary	04087170	2015-07-08 04:40:00	2015-07-08 02:40:00	2015-07-08 06:40:00	UTC	1529	1443	< 15	4	165519	12.2854	11.4944	2.53079e+10	2.38845e+10
MKE estuary	04087170	2015-07-08 08:40:00	2015-07-08 06:40:00	2015-07-08 11:10:00	UTC	4065	3984	< 15	4.5	163256	10.688	10.0776	6.63638e+10	6.50414e+10
MKE estuary	04087170	2015-07-08 13:40:00	2015-07-08 11:10:00	2015-07-08 17:40:00	UTC	917	1080	< 15	6.5	208760	9.53889	8.92137	1.91433e+10	2.25461e+10
MKE estuary	04087170	2015-07-08 21:40:00	2015-07-08 17:40:00	2015-07-09 01:40:00	UTC	857	822	< 15	8	243885	8.63197	8.46824	2.0901e+10	2.00474e+10
MKE estuary	04087170	2015-07-09 05:40:00	2015-07-09 01:40:00	2015-07-09 09:40:00	UTC	918	641	< 15	8	480724	35.2187	16.6918	4.41305e+10	3.08145e+10
MKE estuary	04087170	2015-09-08 09:05:00	2015-09-08 08:05:00	2015-09-08 10:05:00	UTC	< 15	< 15	< 15	2	38342.6	5.40168	5.32537	5.7514e+07	5.7514e+07
MKE estuary	04087170	2015-09-08 11:05:00	2015-09-08 10:05:00	2015-09-08 13:05:00	UTC	< 15	< 15	< 15	3	71860.1	11.891	6.65371	1.0779e+08	1.0779e+08
MKE estuary	04087170	2015-09-08 15:05:00	2015-09-08 13:05:00	2015-09-08 16:57:30	UTC	< 15	< 225	< 15	3.875	480905	79.3705	34.4735	7.21358e+08	1.08204e+10
MKE estuary	04087170	2015-09-08 18:50:00	2015-09-08 16:57:30	2015-09-08 20:50:00	UTC	575	< 225	< 15	3.875	965953	91.2188	69.244	5.55424e+10	2.1734e+10
MKE estuary	04087170	2015-09-08 22:50:00	2015-09-08 20:50:00	2015-09-09 00:50:00	UTC	1769	1184	< 15	4	726011	57.4293	50.4174	1.28431e+11	8.59597e+10
MKE estuary	04087170	2015-09-09 02:50:00	2015-09-09 00:50:00	2015-09-09 04:50:00	UTC	4822	4199	< 15	4	500756	40.5571	34.7747	2.41465e+11	2.10268e+11
MKE estuary	04087170	2015-09-09 06:50:00	2015-09-09 04:50:00	2015-09-09 08:50:00	UTC	1649	2435	< 15	4	412983	31.8559	28.6794	6.81009e+10	1.00561e+11
MKE estuary	04087170	2015-09-09 10:50:00	2015-09-09 08:50:00	2015-09-09 13:20:00	UTC	2995	3414	< 15	4.5	366700	25.6731	22.6358	1.09827e+11	1.25191e+11
MKE estuary	04087170	2015-09-09 15:50:00	2015-09-09 13:20:00	2015-09-09 19:50:00	UTC	1385	1569	< 15	6.5	398733	19.526	17.0399	5.52246e+10	6.25613e+10
MKE estuary	04087170	2015-09-09 23:50:00	2015-09-09 19:50:00	2015-09-10 03:50:00	UTC	734	955	< 15	8	399513	15.065	13.872	2.93243e+10	3.81535e+10
MKE estuary	04087170	2015-09-10 07:50:00	2015-09-10 03:50:00	2015-09-10 11:50:00	UTC	1040	1132	< 15	8	357272	13.1492	12.4053	3.71563e+10	4.04432e+10
KK	04087159	2014-04-13 18:30:00	2014-04-13 16:20:00	2014-04-13 20:40:00	UTC	23414	49350	NA	4.33333	22325	1.86891	1.43109	5.22718e+10	1.10174e+11
KK	04087159	2014-04-13 22:50:00	2014-04-13 20:40:00	2014-04-14 00:57:30	UTC	23199	46373	NA	4.29167	175193	35.9624	11.3394	4.06431e+11	8.12425e+11
KK	04087159	2014-04-14 03:05:00	2014-04-14 00:57:30	2014-04-14 05:12:30	UTC	13472	26615	NA	4.25	376129	35.9624	24.5836	5.06721e+11	1.00107e+12
KK	04087159	2014-04-14 07:20:00	2014-04-14 05:12:30	2014-04-14 09:27:30	UTC	8347	14506	NA	4.25	303341	28.3168	19.8262	2.53199e+11	4.40027e+11
KK	04087159	2014-04-14 11:35:00	2014-04-14 09:27:30	2014-04-14 13:42:30	UTC	5535	20196	NA	4.25	216528	16.9901	14.1522	1.19848e+11	4.37301e+11
KK	04087159	2014-04-14 15:50:00	2014-04-14 13:42:30	2014-04-14 17:57:30	UTC	38309	47424	NA	4.25	118846	10.4772	7.76769	4.55286e+11	5.63614e+11
KK	04087159	2014-04-27 15:00:00	2014-04-27 11:00:00	2014-04-27 19:00:00	UTC	6464	22960	NA	8	11285.7	0.396435	0.391863	7.29506e+09	2.59119e+10
KK	04087159	2014-04-27 23:00:00	2014-04-27 19:00:00	2014-04-28 03:00:00	UTC	7898	33974	NA	8	11103	0.396435	0.385522	8.76918e+09	3.77215e+10
KK	04087159	2014-04-28 07:00:00	2014-04-28 03:00:00	2014-04-28 14:25:00	UTC	21698	46018	NA	11.4167	30645.9	11.6099	0.745642	6.64955e+10	1.41026e+11
KK	04087159	2014-04-28 21:50:00	2014-04-28 14:25:00	2014-04-28 23:50:00	UTC	37374	48546	NA	9.41667	319159	17.8396	9.41472	1.19283e+12	1.54939e+12
KK	04087159	2014-04-29 01:50:00	2014-04-28 23:50:00	2014-04-29 03:50:00	UTC	20106	48154	NA	4	57299.1	4.53069	3.9791	1.15206e+11	2.75918e+11
KK	04087159	2014-04-29 05:50:00	2014-04-29 03:50:00	2014-04-29 07:50:00	UTC	33342	68690	NA	4	63925.2	5.3802	4.43925	2.1314e+11	4.39103e+11
KK	04087159	2014-04-29 09:50:00	2014-04-29 07:50:00	2014-04-29 11:50:00	UTC	15175	30668	NA	4	153166	14.1584	10.6365	2.32429e+11	4.69729e+11
KK	04087159	2014-04-29 13:50:00	2014-04-29 11:50:00	2014-04-29 14:47:30	UTC	11758	39199	NA	2.95833	66049	8.77821	6.20178	7.76605e+10	2.58906e+11
KK	04087159	2014-04-29 15:45:00	2014-04-29 14:47:30	2014-04-29 17:45:00	UTC	14619	46787	NA	2.95833	40054.1	4.53069	3.76095	5.85552e+10	1.87401e+11
KK	04087159	2014-04-29 19:45:00	2014-04-29 17:45:00	2014-04-29 21:45:00	UTC	34269	45304	NA	4	176654	21.2376	12.2677	6.05378e+11	8.00316e+11
KK	04087159	2014-04-29 23:45:00	2014-04-29 21:45:00	2014-04-30 01:45:00	UTC	16024	40777	NA	4	106316	11.3267	7.38302	1.7036e+11	4.33523e+11
KK	04087159	2014-04-30 03:45:00	2014-04-30 01:45:00	2014-04-30 05:45:00	UTC	23689	33503	NA	4	52117.1	4.81386	3.61924	1.2346e+11	1.74608e+11
KK	04087159	2014-04-30 07:45:00	2014-04-30 05:45:00	2014-04-30 09:57:30	UTC	17188	22055	NA	4.20833	38921.1	2.83168	2.56905	6.68977e+10	8.58406e+10
KK	04087159	2014-04-30 12:10:00	2014-04-30 09:57:30	2014-04-30 14:10:00	UTC	8943	28304	NA	4.20833	31617.5	2.2795	2.08696	2.82756e+10	8.94903e+10
KK	04087159	2014-04-30 16:10:00	2014-04-30 14:10:00	2014-04-30 18:10:00	UTC	8243	16013	NA	4	26224.2	1.95386	1.82113	2.16166e+10	4.19929e+10
KK	04087159	2014-04-30 20:10:00	2014-04-30 18:10:00	2014-04-30 22:10:00	UTC	12816	19758	NA	4	22945.1	1.72733	1.59341	2.94065e+10	4.5335e+10
KK	04087159	2014-05-01 00:10:00	2014-04-30 22:10:00	2014-05-01 02:10:00	UTC	16647	29970	NA	4	20307.4	1.50079	1.41024	3.38058e+10	6.08614e+10
KK	04087159	2014-05-01 04:10:00	2014-05-01 02:10:00	2014-05-01 06:10:00	UTC	13285	50806	NA	4	17958.5	1.30257	1.24712	2.38579e+10	9.12402e+10
KK	04087159	2014-05-01 08:10:00	2014-05-01 06:10:00	2014-05-01 10:07:30	UTC	7817	14918	NA	3.95833	16420.9	1.18931	1.15235	1.28362e+10	2.44968e+10
KK	04087159	2014-05-01 12:05:00	2014-05-01 10:07:30	2014-05-01 16:05:00	UTC	7986	18189	NA	5.95833	23021.6	1.13267	1.07327	1.8385e+10	4.1874e+10
KK	04087159	2014-05-01 20:05:00	2014-05-01 16:05:00	2014-05-02 00:05:00	UTC	13150	37520	NA	8	28445.7	1.07604	0.987697	3.74061e+10	1.06728e+11
KK	04087159	2014-05-02 04:05:00	2014-05-02 00:05:00	2014-05-02 08:05:00	UTC	16407	50289	NA	8	25833.4	0.934455	0.896994	4.2385e+10	1.29914e+11
KK	04087159	2014-05-11 15:20:00	2014-05-11 11:20:00	2014-05-11 19:20:00	UTC	2601	15691	NA	8	16837.2	0.62297	0.584624	4.37935e+09	2.64192e+10
KK	04087159	2014-05-11 23:20:00	2014-05-11 19:20:00	2014-05-12 03:20:00	UTC	18956	66069	NA	8	17075	0.62297	0.592883	3.23675e+10	1.12813e+11
KK	04087159	2014-05-12 07:20:00	2014-05-12 03:20:00	2014-05-12 09:00:00	UTC	8208	18191	NA	5.66667	13124.8	2.09544	0.643375	1.07729e+10	2.38754e+10
KK	04087159	2014-05-12 10:40:00	2014-05-12 09:00:00	2014-05-12 12:40:00	UTC	1583	4966	NA	3.66667	16149.1	1.95386	1.22342	2.5564e+09	8.01964e+09
KK	04087159	2014-05-12 14:40:00	2014-05-12 12:40:00	2014-05-12 16:40:00	UTC	6563	33432	NA	4	12288.1	0.962772	0.853339	8.06468e+09	4.10816e+10
KK	04087159	2014-05-12 18:40:00	2014-05-12 16:40:00	2014-05-12 20:40:00	UTC	11603	17705	NA	4	59788.1	9.91089	4.15195	6.93722e+10	1.05855e+11
KK	04087159	2014-05-12 22:40:00	2014-05-12 20:40:00	2014-05-13 00:40:00	UTC	3906	8671	NA	4	56105.5	5.66336	3.89622	2.19148e+10	4.86492e+10
KK	04087159	2014-05-13 02:40:00	2014-05-13 00:40:00	2014-05-13 04:40:00	UTC	12200	24629	NA	4	274318	36.8119	19.0498	3.34668e+11	6.75618e+11
KK	04087159	2014-05-13 06:40:00	2014-05-13 04:40:00	2014-05-13 09:27:30	UTC	5396	11928	NA	4.79167	289681	23.2198	16.7931	1.56312e+11	3.45532e+11
KK	04087159	2014-05-13 12:15:00	2014-05-13 09:27:30	2014-05-13 14:15:00	UTC	2700	11125	NA	4.79167	103300	9.91089	5.98839	2.7891e+10	1.14921e+11
KK	04087159	2014-05-13 16:15:00	2014-05-13 14:15:00	2014-05-13 18:15:00	UTC	4163	4721	NA	4	48676.6	3.96435	3.38032	2.02641e+10	2.29803e+10
KK	04087159	2014-05-13 20:15:00	2014-05-13 18:15:00	2014-05-13 22:15:00	UTC	7850	8517	NA	4	37055.4	2.83168	2.57329	2.90885e+10	3.15601e+10
KK	04087159	2014-05-14 00:15:00	2014-05-13 22:15:00	2014-05-14 02:15:00	UTC	11985	17128	NA	4	29889.8	2.32198	2.07568	3.5823e+10	5.11953e+10
KK	04087159	2014-05-14 04:15:00	2014-05-14 02:15:00	2014-05-14 06:15:00	UTC	6760	11054	NA	4	25412.9	1.95386	1.76479	1.71792e+10	2.80915e+10
KK	04087159	2014-05-14 08:15:00	2014-05-14 06:15:00	2014-05-14 10:15:00	UTC	9426	5094	NA	4	22201.8	1.64238	1.54179	2.09274e+10	1.13096e+10
KK	04087159	2014-06-11	2014-06-10 22:00:00	2014-06-11 02:00:00	UTC	839	7836	NA	4	2159.87	0.164238	0.149991	1.81213e+08	1.69247e+09
KK	04087159	2014-06-11 04:00:00	2014-06-11 02:00:00	2014-06-11 06:00:00	UTC	44563	34204	NA	4	3093.05	0.509703	0.214795	1.37836e+10	1.05795e+10
KK	04087159	2014-06-11 08:00:00	2014-06-11 06:00:00	2014-06-11 10:00:00	UTC	7554	15191	NA	4	50371.4	7.58891	3.49801	3.80506e+10	7.65192e+10
KK	04087159	2014-06-11 12:00:00	2014-06-11 10:00:00	2014-06-11 14:27:30	UTC	9803	16158	NA	4.45833	75405.2	7.50396	4.69814	7.39198e+10	1.2184e+11
KK	04087159	2014-06-11 16:55:00	2014-06-11 14:27:30	2014-06-11 18:55:00	UTC	20421	20834	NA	4.45833	71627	5.15366	4.46274	1.4627e+11	1.49228e+11
KK	04087159	2014-06-11 20:55:00	2014-06-11 18:55:00	2014-06-11 22:55:00	UTC	18880	21544	NA	4	48625.6	4.72891	3.37678	9.18053e+10	1.04759e+11
KK	04087159	2014-06-12 00:55:00	2014-06-11 22:55:00	2014-06-12 02:55:00	UTC	18779	15484	NA	4	20995.5	1.95386	1.45802	3.94275e+10	3.25095e+10
KK	04087159	2014-06-12 04:55:00	2014-06-12 02:55:00	2014-06-12 06:55:00	UTC	26877	21588	NA	4	18204.9	1.52911	1.26423	4.89293e+10	3.93007e+10
KK	04087159	2014-06-12 08:55:00	2014-06-12 06:55:00	2014-06-12 11:02:30	UTC	30164	18104	NA	4.125	10967.1	0.906138	0.738526	3.30812e+10	1.98549e+10
KK	04087159	2014-06-12 13:10:00	2014-06-12 11:02:30	2014-06-12 15:10:00	UTC	11077	10607	NA	4.125	8112.77	0.62297	0.546314	8.98652e+09	8.60522e+09
KK	04087159	2014-06-12 17:10:00	2014-06-12 15:10:00	2014-06-12 19:10:00	UTC	6459	17391	NA	4	6477.47	0.509703	0.449824	4.1838e+09	1.1265e+10
KK	04087159	2014-06-12 21:10:00	2014-06-12 19:10:00	2014-06-12 23:10:00	UTC	7053	10197	NA	4	5330.64	0.424752	0.370183	3.7597e+09	5.43566e+09
KK	04087159	2014-06-13 01:10:00	2014-06-12 23:10:00	2014-06-13 03:10:00	UTC	5993	19540	NA	4	4532.11	0.339802	0.31473	2.71609e+09	8.85575e+09
KK	04087159	2014-06-13 05:10:00	2014-06-13 03:10:00	2014-06-13 07:10:00	UTC	1813	6550	NA	4	4157.48	0.311485	0.288714	7.53751e+08	2.72315e+09
KK	04087159	2014-06-13 09:10:00	2014-06-13 07:10:00	2014-06-13 11:10:00	UTC	1503	5624	NA	4	3950.2	0.277505	0.274319	5.93715e+08	2.22159e+09
KK	04087159	2014-06-15 15:25:00	2014-06-15 11:25:00	2014-06-15 19:25:00	UTC	4034	16990	NA	8	5167.54	0.186891	0.179428	2.08459e+09	8.77965e+09
KK	04087159	2014-06-15 23:25:00	2014-06-15 19:25:00	2014-06-16 03:25:00	UTC	2919	9032	NA	8	5016.75	0.178396	0.174193	1.46439e+09	4.53113e+09
KK	04087159	2014-06-16 07:25:00	2014-06-16 03:25:00	2014-06-16 11:25:00	UTC	4488	16720	NA	8	5137.8	0.186891	0.178396	2.30585e+09	8.59042e+09
KK	04087159	2014-06-16 15:15:00	2014-06-16 11:15:00	2014-06-16 19:15:00	UTC	2954	9438	NA	8	5214.26	0.186891	0.181051	1.54029e+09	4.92122e+09
KK	04087159	2014-06-16 23:15:00	2014-06-16 19:15:00	2014-06-17 02:15:00	UTC	3735	17406	NA	7	4247.1	0.178396	0.168536	1.58629e+09	7.39251e+09
KK	04087159	2014-06-17 05:15:00	2014-06-17 02:15:00	2014-06-17 07:15:00	UTC	3196	14804	NA	5	3053.12	0.339802	0.169618	9.75778e+08	4.51984e+09
KK	04087159	2014-06-17 09:15:00	2014-06-17 07:15:00	2014-06-17 11:15:00	UTC	105262	105786	NA	4	109845	15.2911	7.62814	1.15625e+12	1.16201e+12
KK	04087159	2014-06-17 13:15:00	2014-06-17 11:15:00	2014-06-17 15:17:30	UTC	13489	32348	NA	4.04167	87185.7	8.86316	5.99215	1.17605e+11	2.82029e+11
KK	04087159	2014-06-17 17:20:00	2014-06-17 15:17:30	2014-06-17 19:20:00	UTC	2276	3914	NA	4.04167	22846.4	2.87416	1.5702	5.19984e+09	8.94208e+09
KK	04087159	2014-06-17 21:20:00	2014-06-17 19:20:00	2014-06-17 23:20:00	UTC	4756	8518	NA	4	9633.38	0.906138	0.668985	4.58164e+09	8.20572e+09
KK	04087159	2014-06-18 01:20:00	2014-06-17 23:20:00	2014-06-18 03:20:00	UTC	7611	13476	NA	4	5997.5	0.509703	0.416493	4.5647e+09	8.08224e+09
KK	04087159	2014-06-18 05:20:00	2014-06-18 03:20:00	2014-06-18 07:20:00	UTC	26631	22394	NA	4	109531	18.9156	7.60631	2.91692e+11	2.45284e+11
KK	04087159	2014-06-18 09:20:00	2014-06-18 07:20:00	2014-06-18 11:25:00	UTC	4695	8225	NA	4.08333	138138	19.935	9.39714	6.48558e+10	1.13619e+11
KK	04087159	2014-06-18 13:30:00	2014-06-18 11:25:00	2014-06-18 15:30:00	UTC	4536	8862	NA	4.08333	42483.7	18.7741	2.89005	1.92706e+10	3.76491e+10
KK	04087159	2014-06-18 17:30:00	2014-06-18 15:30:00	2014-06-18 19:30:00	UTC	11404	14436	NA	4	242869	31.1485	16.8659	2.76968e+11	3.50606e+11
KK	04087159	2014-06-18 21:30:00	2014-06-18 19:30:00	2014-06-18 23:30:00	UTC	27426	15029	NA	4	39616.6	4.81386	2.75116	1.08653e+11	5.95399e+10
KK	04087159	2014-06-19 01:30:00	2014-06-18 23:30:00	2014-06-19 03:30:00	UTC	16590	25055	NA	4	17954.3	1.67069	1.24682	2.97862e+10	4.49845e+10
KK	04087159	2014-06-19 05:30:00	2014-06-19 03:30:00	2014-06-19 07:30:00	UTC	14229	28452	NA	4	12058.7	0.962772	0.837411	1.71584e+10	3.43095e+10
KK	04087159	2014-06-19 09:30:00	2014-06-19 07:30:00	2014-06-19 11:15:00	UTC	32865	19388	NA	3.75	8749.9	0.70792	0.648141	2.87566e+10	1.69643e+10
KK	04087159	2014-06-19 13:00:00	2014-06-19 11:15:00	2014-06-19 15:00:00	UTC	16003	19325	NA	3.75	7471.39	0.594653	0.553437	1.19565e+10	1.44385e+10
KK	04087159	2014-06-19 17:00:00	2014-06-19 15:00:00	2014-06-19 19:00:00	UTC	8515	10739	NA	4	7293	0.509703	0.506458	6.20999e+09	7.83196e+09
KK	04087159	2014-06-19 21:00:00	2014-06-19 19:00:00	2014-06-19 23:00:00	UTC	6436	15760	NA	4	7679.52	0.594653	0.5333	4.94254e+09	1.21029e+10
KK	04087159	2014-06-20 01:00:00	2014-06-19 23:00:00	2014-06-20 03:00:00	UTC	9797	15455	NA	4	5912.55	0.481386	0.410594	5.79253e+09	9.13786e+09
KK	04087159	2014-06-20 05:00:00	2014-06-20 03:00:00	2014-06-20 07:00:00	UTC	29866	38123	NA	4	147907	19.0855	10.2713	4.4174e+11	5.63867e+11
KK	04087159	2014-06-20 09:00:00	2014-06-20 07:00:00	2014-06-20 11:32:30	UTC	4577	8193	NA	4.54167	43676.2	5.06871	2.67133	1.99906e+10	3.5784e+10
KK	04087159	2014-06-20 14:05:00	2014-06-20 11:32:30	2014-06-20 16:05:00	UTC	32328	35755	NA	4.54167	40280.3	3.7095	2.46363	1.30218e+11	1.44022e+11
KK	04087159	2014-06-20 18:05:00	2014-06-20 16:05:00	2014-06-20 20:05:00	UTC	12473	26558	NA	4	23684.2	2.80337	1.64474	2.95413e+10	6.29005e+10
KK	04087159	2014-06-20 22:05:00	2014-06-20 20:05:00	2014-06-21 00:05:00	UTC	9606	15114	NA	4	13107.9	1.10436	0.910268	1.25914e+10	1.98112e+10
KK	04087159	2014-06-21 02:05:00	2014-06-21 00:05:00	2014-06-21 04:05:00	UTC	5536	12541	NA	4	9867	0.764554	0.685208	5.46237e+09	1.23742e+10
KK	04087159	2014-06-21 06:05:00	2014-06-21 04:05:00	2014-06-21 08:05:00	UTC	5737	11785	NA	4	8167.99	0.62297	0.567221	4.68598e+09	9.62598e+09
KK	04087159	2014-06-21 10:05:00	2014-06-21 08:05:00	2014-06-21 12:05:00	UTC	7823	6672	NA	4	7365.2	0.53802	0.511473	5.76181e+09	4.91407e+09
KK	04087159	2014-07-21 12:10:00	2014-07-21 08:10:00	2014-07-21 16:10:00	UTC	330	2139	NA	8	5952.05	0.220871	0.206669	1.96418e+08	1.27315e+09
KK	04087159	2014-07-21 20:10:00	2014-07-21 16:10:00	2014-07-22 00:10:00	UTC	30357	45825	NA	8	5573.6	0.203881	0.193528	1.69198e+10	2.5541e+10
KK	04087159	2014-07-22 04:10:00	2014-07-22 00:10:00	2014-07-22 08:10:00	UTC	376	2481	NA	8	5344.23	0.212376	0.185564	2.00943e+08	1.32591e+09
KK	04087159	2014-08-19 01:00:00	2014-08-18 23:00:00	2014-08-19 03:00:00	UTC	7352	23492	NA	4	2024.79	0.150079	0.140611	1.48863e+09	4.75665e+09
KK	04087159	2014-08-19 05:00:00	2014-08-19 03:00:00	2014-08-19 07:00:00	UTC	7642	12648	NA	4	2029.89	0.150079	0.140965	1.55124e+09	2.56741e+09
KK	04087159	2014-08-19 09:00:00	2014-08-19 07:00:00	2014-08-19 11:00:00	UTC	27065	57456	NA	4	233595	43.3247	16.2219	6.32227e+11	1.34215e+12
KK	04087159	2014-08-19 13:00:00	2014-08-19 11:00:00	2014-08-19 14:50:00	UTC	3654	7101	NA	3.83333	129150	28.6	9.35871	4.71915e+10	9.17096e+10
KK	04087159	2014-08-19 16:40:00	2014-08-19 14:50:00	2014-08-19 18:40:00	UTC	3471	8180	NA	3.83333	23020.2	2.66178	1.66813	7.9903e+09	1.88305e+10
KK	04087159	2014-08-19 20:40:00	2014-08-19 18:40:00	2014-08-19 22:40:00	UTC	43603	30995	NA	4	13545.4	1.21762	0.940649	5.90618e+10	4.19839e+10
KK	04087159	2014-08-20 00:40:00	2014-08-19 22:40:00	2014-08-20 02:40:00	UTC	13019	7749	NA	4	7234.95	0.604092	0.502427	9.41919e+09	5.60637e+09
KK	04087159	2014-08-20 04:40:00	2014-08-20 02:40:00	2014-08-20 06:40:00	UTC	9026	10245	NA	4	5033.31	0.396435	0.349536	4.54307e+09	5.15664e+09
KK	04087159	2014-08-20 08:40:00	2014-08-20 06:40:00	2014-08-20 10:40:00	UTC	2378	2228	NA	4	4009.66	0.311485	0.278449	9.53498e+08	8.93353e+08
KK	04087159	2014-08-20 12:40:00	2014-08-20 10:40:00	2014-08-20 14:40:00	UTC	9009	10997	NA	4	3677.51	0.266178	0.255382	3.31307e+09	4.04416e+09
KK	04087159	2014-08-21 18:15:00	2014-08-21 17:25:00	2014-08-21 19:05:00	UTC	6310	3476	NA	1.66667	15265.6	6.79604	2.54427	9.6326e+09	5.30633e+09
KK	04087159	2014-08-21 19:55:00	2014-08-21 19:05:00	2014-08-21 21:55:00	UTC	30730	41773	NA	2.83333	99264.6	15.5459	9.73182	3.0504e+11	4.14658e+11
KK	04087159	2014-08-21 23:55:00	2014-08-21 21:55:00	2014-08-22 00:27:30	UTC	2566	5735	NA	2.54167	21771.7	3.90772	2.37943	5.58663e+09	1.24861e+10
KK	04087159	2014-08-22 01:00:00	2014-08-22 00:27:30	2014-08-22 01:32:30	UTC	1443	6322	NA	1.08333	5250.29	1.57158	1.34623	7.57618e+08	3.31924e+09
KK	04087159	2014-09-10 09:00:00	2014-09-10 06:50:00	2014-09-10 11:10:00	UTC	2798	7415	NA	4.33333	2243.4	0.170845	0.143808	6.27704e+08	1.66348e+09
KK	04087159	2014-09-10 13:20:00	2014-09-10 11:10:00	2014-09-10 15:20:00	UTC	42399	59382	NA	4.16667	40895.3	4.87049	2.72635	1.73392e+11	2.42845e+11
KK	04087159	2014-09-10 17:20:00	2014-09-10 15:20:00	2014-09-10 19:20:00	UTC	13828	26957	NA	4	27668.4	3.68119	1.92141	3.82599e+10	7.45857e+10
KK	04087159	2014-09-10 21:20:00	2014-09-10 19:20:00	2014-09-10 23:20:00	UTC	13461	19373	NA	4	9990.17	1.07604	0.693762	1.34478e+10	1.9354e+10
KK	04087159	2014-09-11 01:20:00	2014-09-10 23:20:00	2014-09-11 03:20:00	UTC	7355	16236	NA	4	5347.63	0.453069	0.371363	3.93319e+09	8.68242e+09
KK	04087159	2014-09-11 05:20:00	2014-09-11 03:20:00	2014-09-11 07:20:00	UTC	7861	23343	NA	4	3987.01	0.311485	0.276876	3.13419e+09	9.30688e+09
KK	04087159	2014-09-11 09:20:00	2014-09-11 07:20:00	2014-09-11 11:25:00	UTC	4460	7091	NA	4.08333	3226.14	0.245412	0.219465	1.43886e+09	2.28765e+09
KK	04087159	2014-09-11 13:30:00	2014-09-11 11:25:00	2014-09-11 17:30:00	UTC	2065	4599	NA	6.08333	4071.25	0.203881	0.185902	8.40714e+08	1.87237e+09
KK	04087159	2014-09-11 21:30:00	2014-09-11 17:30:00	2014-09-12 01:30:00	UTC	763	7697	NA	8	4712.2	0.178396	0.163618	3.59541e+08	3.62699e+09
KK	04087159	2014-09-12 05:30:00	2014-09-12 01:30:00	2014-09-12 09:30:00	UTC	1992	4012	NA	8	4287.87	0.155743	0.148885	8.54145e+08	1.7203e+09
KK	04087159	2015-04-09 18:05:00	2015-04-09 17:35:00	2015-04-09 18:35:00	UTC	4780	18656	NA	1	115762	35.396	32.1561	5.53343e+10	2.15966e+11
KK	04087159	2015-04-09 19:05:00	2015-04-09 18:35:00	2015-04-09 19:35:00	UTC	4595	17078	NA	1	120094	37.6614	33.3596	5.51835e+10	2.05098e+11
KK	04087159	2015-04-09 20:05:00	2015-04-09 19:35:00	2015-04-09 22:05:00	UTC	5226	14415	NA	2.5	208383	36.8119	23.1537	1.08901e+11	3.00385e+11
KK	04087159	2015-04-10 00:05:00	2015-04-09 22:05:00	2015-04-10 02:05:00	UTC	11303	22085	NA	4	145897	15.0362	10.1318	1.64908e+11	3.22215e+11
KK	04087159	2015-04-10 04:05:00	2015-04-10 02:05:00	2015-04-10 06:05:00	UTC	5762	17509	NA	4	312408	35.6792	21.695	1.8001e+11	5.46995e+11
KK	04087159	2015-04-10 08:05:00	2015-04-10 06:05:00	2015-04-10 10:05:00	UTC	13908	18479	NA	4	84943.9	9.88257	5.89889	1.1814e+11	1.56968e+11
KK	04087159	2015-04-10 12:05:00	2015-04-10 10:05:00	2015-04-10 14:50:00	UTC	17385	27972	NA	4.75	55270.2	4.06818	3.23217	9.60873e+10	1.54602e+11
KK	04087159	2015-04-10 17:35:00	2015-04-10 14:50:00	2015-04-10 19:35:00	UTC	11295	22321	NA	4.75	40483.1	2.66178	2.36744	4.57258e+10	9.03625e+10
KK	04087159	2015-04-10 21:35:00	2015-04-10 19:35:00	2015-04-10 23:35:00	UTC	34754	81090	NA	4	83284.3	9.48613	5.78363	2.89447e+11	6.75353e+11
KK	04087159	2015-04-11 01:35:00	2015-04-10 23:35:00	2015-04-11 03:35:00	UTC	5095	14544	NA	4	42404.4	5.44627	2.94475	2.16051e+10	6.16731e+10
KK	04087159	2015-04-11 05:35:00	2015-04-11 03:35:00	2015-04-11 07:35:00	UTC	11889	19340	NA	4	24363.8	1.97274	1.69193	2.89661e+10	4.71196e+10
KK	04087159	2015-04-11 09:35:00	2015-04-11 07:35:00	2015-04-11 11:42:30	UTC	8275	25275	NA	4.125	19438.1	1.46304	1.30896	1.6085e+10	4.91298e+10
KK	04087159	2015-04-11 13:50:00	2015-04-11 11:42:30	2015-04-11 17:50:00	UTC	26516	46874	NA	6.125	23780.5	1.18931	1.07848	6.30563e+10	1.11469e+11
KK	04087159	2015-04-11 21:50:00	2015-04-11 17:50:00	2015-04-12 01:50:00	UTC	20071	42511	NA	8	25887.2	0.98165	0.898862	5.19583e+10	1.10049e+11
KK	04087159	2015-04-12 05:50:00	2015-04-12 01:50:00	2015-04-12 09:40:00	UTC	31552	67040	NA	7.83333	21867.7	0.906138	0.775449	6.89969e+10	1.46601e+11
KK	04087159	2015-04-12 13:30:00	2015-04-12 09:40:00	2015-04-12 17:30:00	UTC	17338	25573	NA	7.83333	18083.1	0.689043	0.641245	3.13525e+10	4.6244e+10
KK	04087159	2015-04-12 21:30:00	2015-04-12 17:30:00	2015-04-13 01:30:00	UTC	16644	24665	NA	8	16285	0.594653	0.565451	2.71048e+10	4.0167e+10
KK	04087159	2015-04-13 05:30:00	2015-04-13 01:30:00	2015-04-13 09:30:00	UTC	12919	22728	NA	8	14998	0.53802	0.520764	1.93759e+10	3.40875e+10
KK	04087159	2015-05-20 12:10:00	2015-05-20 08:10:00	2015-05-20 16:10:00	UTC	1085	8066	NA	8	4529.98	0.164238	0.157291	4.91504e+08	3.65389e+09
KK	04087159	2015-05-20 20:10:00	2015-05-20 16:10:00	2015-05-21 00:10:00	UTC	10246	33133	NA	8	4480.29	0.155743	0.155566	4.59051e+09	1.48445e+10
KK	04087159	2015-05-21 04:10:00	2015-05-21 00:10:00	2015-05-21 08:10:00	UTC	8738	44850	NA	8	4459.9	0.155743	0.154858	3.89706e+09	2.00027e+10
KK	04087159	2015-06-11 13:55:00	2015-06-11 11:55:00	2015-06-11 15:55:00	UTC	3874	3755	NA	4	1889.72	0.135921	0.131231	7.32079e+08	7.09592e+08
KK	04087159	2015-06-11 17:55:00	2015-06-11 15:55:00	2015-06-11 19:55:00	UTC	68641	121074	NA	4	4377.5	0.991089	0.303993	3.00476e+10	5.30002e+10
KK	04087159	2015-06-11 21:55:00	2015-06-11 19:55:00	2015-06-11 23:55:00	UTC	61106	57281	NA	4	19574	1.89723	1.35931	1.19609e+11	1.12122e+11
KK	04087159	2015-06-12 01:55:00	2015-06-11 23:55:00	2015-06-12 03:55:00	UTC	27996	69984	NA	4	22673.2	5.4695	1.57453	6.34759e+10	1.58676e+11
KK	04087159	2015-06-12 05:55:00	2015-06-12 03:55:00	2015-06-12 07:55:00	UTC	8538	20357	NA	4	109822	18.6325	7.62651	9.37659e+10	2.23564e+11
KK	04087159	2015-06-12 09:55:00	2015-06-12 07:55:00	2015-06-12 11:57:30	UTC	6608	9568	NA	4.04167	215958	24.1542	14.8425	1.42705e+11	2.06629e+11
KK	04087159	2015-06-12 14:00:00	2015-06-12 11:57:30	2015-06-12 16:00:00	UTC	6919	11780	NA	4.04167	41654.8	5.05927	2.86287	2.88209e+10	4.90693e+10
KK	04087159	2015-06-12 18:00:00	2015-06-12 16:00:00	2015-06-12 20:00:00	UTC	7064	9191	NA	4	16514.4	1.67069	1.14683	1.16658e+10	1.51784e+10
KK	04087159	2015-06-12 22:00:00	2015-06-12 20:00:00	2015-06-13	UTC	5177	5044	NA	4	8779.63	0.764554	0.609697	4.54522e+09	4.42845e+09
KK	04087159	2015-06-13 02:00:00	2015-06-13	2015-06-13 04:00:00	UTC	5844	19483	NA	4	6154.66	0.509703	0.427407	3.59679e+09	1.19911e+10
KK	04087159	2015-06-13 06:00:00	2015-06-13 04:00:00	2015-06-13 08:00:00	UTC	8640	11395	NA	4	4867.66	0.368119	0.338032	4.20566e+09	5.54671e+09
KK	04087159	2015-06-13 10:00:00	2015-06-13 08:00:00	2015-06-13 13:35:00	UTC	4289	13476	NA	5.58333	5985.61	0.311485	0.297792	2.56723e+09	8.06621e+09
KK	04087159	2015-06-13 17:10:00	2015-06-13 13:35:00	2015-06-13 21:10:00	UTC	2748	8356	NA	7.58333	12273.9	0.70792	0.449594	3.37288e+09	1.02561e+10
KK	04087159	2015-06-14 01:10:00	2015-06-13 21:10:00	2015-06-14 05:10:00	UTC	6296	12163	NA	8	34332.4	9.99584	1.1921	2.16157e+10	4.17586e+10
KK	04087159	2015-06-14 09:10:00	2015-06-14 05:10:00	2015-06-14 12:30:00	UTC	3918	5467	NA	7.33333	97811.1	10.7604	3.70497	3.83224e+10	5.34734e+10
KK	04087159	2015-06-14 15:50:00	2015-06-14 12:30:00	2015-06-14 19:50:00	UTC	2149	5030	NA	7.33333	23430.8	1.27426	0.887529	5.03527e+09	1.17857e+10
KK	04087159	2015-06-14 23:50:00	2015-06-14 19:50:00	2015-06-15 03:50:00	UTC	9118	10548	NA	8	17978.3	1.08548	0.624248	1.63927e+10	1.89636e+10
KK	04087159	2015-06-15 07:50:00	2015-06-15 03:50:00	2015-06-15 11:37:30	UTC	4922	4354	NA	7.79167	9204.38	0.368119	0.328142	4.5304e+09	4.00759e+09
KK	04087159	2015-06-15 15:25:00	2015-06-15 11:37:30	2015-06-15 19:25:00	UTC	4275	9644	NA	7.79167	80286.4	7.44732	2.86226	3.43225e+10	7.74283e+10
KK	04087159	2015-06-15 23:25:00	2015-06-15 19:25:00	2015-06-16 03:25:00	UTC	2173	3929	NA	8	26506	1.71789	0.920346	5.75975e+09	1.04142e+10
KK	04087159	2015-06-16 07:25:00	2015-06-16 03:25:00	2015-06-16 11:25:00	UTC	944	1708	NA	8	12258.4	0.519142	0.425637	1.15719e+09	2.09373e+09
KK	04087159	2015-07-05 13:35:00	2015-07-05 09:35:00	2015-07-05 17:35:00	UTC	473	525	NA	8	2719.69	0.0962772	0.0944336	1.28641e+08	1.42784e+08
KK	04087159	2015-07-05 21:35:00	2015-07-05 17:35:00	2015-07-06 01:35:00	UTC	560	2151	NA	8	2357.23	0.101941	0.0818484	1.32005e+08	5.07041e+08
KK	04087159	2015-07-06 05:35:00	2015-07-06 01:35:00	2015-07-06 09:35:00	UTC	976	1904	NA	8	2834.23	0.101941	0.0984108	2.76621e+08	5.39638e+08
KK	04087159	2015-07-06 15:00:00	2015-07-06 13:00:00	2015-07-06 17:00:00	UTC	394	3733	NA	4	1422.07	0.101941	0.0987549	5.60296e+07	5.30859e+08
KK	04087159	2015-07-06 19:00:00	2015-07-06 17:00:00	2015-07-06 21:00:00	UTC	24963	55443	NA	4	25185.3	5.80495	1.74898	6.287e+10	1.39635e+11
KK	04087159	2015-07-06 23:00:00	2015-07-06 21:00:00	2015-07-07 01:00:00	UTC	28996	35426	NA	4	18234.6	3.93604	1.26629	5.28731e+10	6.4598e+10
KK	04087159	2015-07-07 03:00:00	2015-07-07 01:00:00	2015-07-07 05:00:00	UTC	6415	26089	NA	4	16437.9	3.11485	1.14152	1.05449e+10	4.28849e+10
KK	04087159	2015-07-07 07:00:00	2015-07-07 05:00:00	2015-07-07 09:00:00	UTC	30828	35942	NA	4	40393.9	3.42634	2.80513	1.24527e+11	1.45184e+11
KK	04087159	2015-07-07 11:00:00	2015-07-07 09:00:00	2015-07-07 13:30:00	UTC	28741	25607	NA	4.5	23815.9	2.88832	1.47011	6.84492e+10	6.09853e+10
KK	04087159	2015-07-07 16:00:00	2015-07-07 13:30:00	2015-07-07 18:00:00	UTC	3098	12986	NA	4.5	8397.35	0.821188	0.518355	2.6015e+09	1.09048e+10
KK	04087159	2015-07-07 20:00:00	2015-07-07 18:00:00	2015-07-07 22:00:00	UTC	2045	14695	NA	4	3992.25	0.339802	0.277239	8.16415e+08	5.86661e+09
KK	04087159	2015-07-08	2015-07-07 22:00:00	2015-07-08 02:00:00	UTC	1041	4167	NA	4	2962.65	0.229366	0.205739	3.08412e+08	1.23454e+09
KK	04087159	2015-07-08 04:00:00	2015-07-08 02:00:00	2015-07-08 06:00:00	UTC	813	2951	NA	4	2548.51	0.186891	0.17698	2.07194e+08	7.52067e+08
KK	04087159	2015-07-08 08:00:00	2015-07-08 06:00:00	2015-07-08 10:32:30	UTC	378	1594	NA	4.54167	2579.84	0.169901	0.157788	9.7518e+07	4.11227e+08
KK	04087159	2015-07-08 13:05:00	2015-07-08 10:32:30	2015-07-08 17:05:00	UTC	< 225	2075	NA	6.54167	3350.55	0.150079	0.142274	7.53875e+07	6.9524e+08
KK	04087159	2015-07-08 21:05:00	2015-07-08 17:05:00	2015-07-09 01:05:00	UTC	2325	9550	NA	8	3717.01	0.135921	0.129063	8.64205e+08	3.54975e+09
KK	04087159	2015-07-09 05:05:00	2015-07-09 01:05:00	2015-07-09 09:05:00	UTC	< 225	849	NA	8	3677.51	0.135921	0.127691	8.27439e+07	3.12221e+08
KK	04087159	2015-09-08 08:55:00	2015-09-08 07:55:00	2015-09-08 09:55:00	UTC	2648	6780	NA	2	693.196	0.0962772	0.0962772	1.83565e+08	4.70004e+08
KK	04087159	2015-09-08 10:55:00	2015-09-08 09:55:00	2015-09-08 12:55:00	UTC	4378	32818	NA	3	4653.3	1.88779	0.430861	2.03729e+09	1.52718e+10
KK	04087159	2015-09-08 14:55:00	2015-09-08 12:55:00	2015-09-08 16:35:00	UTC	64872	88792	NA	3.66667	43381.1	7.92871	3.28645	2.81432e+11	3.85203e+11
KK	04087159	2015-09-08 18:15:00	2015-09-08 16:35:00	2015-09-08 20:15:00	UTC	13155	21575	NA	3.66667	163664	21.9172	12.3988	2.15308e+11	3.53118e+11
KK	04087159	2015-09-08 22:15:00	2015-09-08 20:15:00	2015-09-09 00:15:00	UTC	11802	12208	NA	4	84939.4	7.92871	5.89857	1.00249e+11	1.03698e+11
KK	04087159	2015-09-09 02:15:00	2015-09-09 00:15:00	2015-09-09 04:15:00	UTC	2990	5071	NA	4	28785.5	3.82277	1.99899	8.60717e+09	1.45976e+10
KK	04087159	2015-09-09 06:15:00	2015-09-09 04:15:00	2015-09-09 08:15:00	UTC	1769	2963	NA	4	11200.7	1.13267	0.777828	1.98148e+09	3.31889e+09
KK	04087159	2015-09-09 10:15:00	2015-09-09 08:15:00	2015-09-09 12:45:00	UTC	1463	3392	NA	4.5	6766.3	0.53802	0.417673	9.89946e+08	2.29521e+09
KK	04087159	2015-09-09 15:15:00	2015-09-09 12:45:00	2015-09-09 19:15:00	UTC	18742	48284	NA	6.5	6595.55	0.339802	0.281861	1.23618e+10	3.18471e+10
KK	04087159	2015-09-09 23:15:00	2015-09-09 19:15:00	2015-09-10 03:15:00	UTC	3147	24534	NA	8	5986.46	0.237861	0.207863	1.88401e+09	1.46877e+10
KK	04087159	2015-09-10 07:15:00	2015-09-10 03:15:00	2015-09-10 11:15:00	UTC	4261	8401	NA	8	5153.09	0.186891	0.178927	2.19581e+09	4.32927e+09
MN	04087142	2014-04-13 18:55:00	2014-04-13 16:15:00	2014-04-13 21:35:00	UTC	31659	63235	NA	5.33333	120795	6.93096	6.29138	3.82424e+11	7.63845e+11
MN	04087142	2014-04-14 00:15:00	2014-04-13 21:35:00	2014-04-14 02:22:30	UTC	64985	160235	NA	4.79167	496978	49.7289	28.8103	3.22961e+12	7.96333e+12
MN	04087142	2014-04-14 04:30:00	2014-04-14 02:22:30	2014-04-14 06:37:30	UTC	23068	42041	NA	4.25	635453	45.0668	41.5329	1.46587e+12	2.67151e+12
MN	04087142	2014-04-14 08:45:00	2014-04-14 06:37:30	2014-04-14 10:55:00	UTC	9858	25760	NA	4.29167	669160	45.6884	43.3113	6.59659e+11	1.72376e+12
MN	04087142	2014-04-14 13:05:00	2014-04-14 10:55:00	2014-04-14 15:12:30	UTC	13680	34379	NA	4.29167	685174	45.6884	44.3479	9.37319e+11	2.35556e+12
MN	04087142	2014-04-14 17:20:00	2014-04-14 15:12:30	2014-04-14 19:27:30	UTC	16289	46370	NA	4.25	653729	43.6682	42.7274	1.06486e+12	3.03134e+12
MN	04087142	2014-04-28 14:25:00	2014-04-28 12:57:30	2014-04-28 15:52:30	UTC	4643	4428	NA	2.91667	39525.1	7.9877	3.7643	1.83515e+10	1.75017e+10
MN	04087142	2014-04-28 17:20:00	2014-04-28 15:52:30	2014-04-28 19:20:00	UTC	4413	6568	NA	3.45833	96700.9	8.54715	7.76714	4.26741e+10	6.35132e+10
MN	04087142	2014-04-28 21:20:00	2014-04-28 19:20:00	2014-04-28 23:20:00	UTC	59152	150922	NA	4	110393	10.1944	7.66621	6.53e+11	1.66608e+12
MN	04087142	2014-04-29 01:20:00	2014-04-28 23:20:00	2014-04-29 03:20:00	UTC	69204	139849	NA	4	109037	13.5511	7.572	7.54579e+11	1.52487e+12
MN	04087142	2014-04-29 05:20:00	2014-04-29 03:20:00	2014-04-29 07:20:00	UTC	48771	94805	NA	4	127060	13.1471	8.82364	6.19687e+11	1.2046e+12
MN	04087142	2014-04-29 09:20:00	2014-04-29 07:20:00	2014-04-29 11:20:00	UTC	26031	61891	NA	4	219034	25.7658	15.2107	5.70168e+11	1.35562e+12
MN	04087142	2014-04-29 13:20:00	2014-04-29 11:20:00	2014-04-29 14:57:30	UTC	32722	55832	NA	3.625	195661	24.2117	14.9931	6.40241e+11	1.09241e+12
MN	04087142	2014-04-29 16:35:00	2014-04-29 14:57:30	2014-04-29 18:35:00	UTC	8238	15397	NA	3.625	150219	12.0903	11.5111	1.23751e+11	2.31293e+11
MN	04087142	2014-04-29 20:35:00	2014-04-29 18:35:00	2014-04-29 22:35:00	UTC	13548	23547	NA	4	178987	12.7119	12.4296	2.42491e+11	4.2146e+11
MN	04087142	2014-04-30 00:35:00	2014-04-29 22:35:00	2014-04-30 02:35:00	UTC	10356	20988	NA	4	165178	12.2147	11.4707	1.71058e+11	3.46675e+11
MN	04087142	2014-04-30 04:35:00	2014-04-30 02:35:00	2014-04-30 06:35:00	UTC	7224	18482	NA	4	141410	10.5363	9.82016	1.02155e+11	2.61355e+11
MN	04087142	2014-04-30 08:35:00	2014-04-30 06:35:00	2014-04-30 10:57:30	UTC	10133	16103	NA	4.375	138374	9.16876	8.78566	1.40215e+11	2.22824e+11
MN	04087142	2014-04-30 13:20:00	2014-04-30 10:57:30	2014-04-30 15:20:00	UTC	5781	8814	NA	4.375	125141	8.37621	7.94544	7.23439e+10	1.10299e+11
MN	04087142	2014-04-30 17:20:00	2014-04-30 15:20:00	2014-04-30 19:20:00	UTC	5127	10625	NA	4	105895	7.58365	7.35379	5.42922e+10	1.12513e+11
MN	04087142	2014-04-30 21:20:00	2014-04-30 19:20:00	2014-04-30 22:40:00	UTC	3717	6488	NA	3.33333	81703	7.08636	6.80858	3.0369e+10	5.30089e+10
MN	04087142	2014-05-01	2014-04-30 22:40:00	2014-05-01 01:20:00	UTC	2155	3169	NA	2.66667	59250.4	6.43367	6.17192	1.27685e+10	1.87765e+10
MN	04087142	2014-05-11 15:20:00	2014-05-11 11:20:00	2014-05-11 19:20:00	UTC	< 225	707	NA	8	68276.2	2.42428	2.3707	1.53622e+09	4.82713e+09
MN	04087142	2014-05-11 23:20:00	2014-05-11 19:20:00	2014-05-12 01:20:00	UTC	< 225	483	NA	6	64560.5	7.11744	2.98891	1.45261e+09	3.11828e+09
MN	04087142	2014-05-12 03:20:00	2014-05-12 01:20:00	2014-05-12 05:20:00	UTC	266	1022	NA	4	79292.7	7.55257	5.50644	2.10919e+09	8.10372e+09
MN	04087142	2014-05-12 07:20:00	2014-05-12 05:20:00	2014-05-12 09:20:00	UTC	1342	5545	NA	4	59469.5	4.75532	4.12983	7.98082e+09	3.29759e+10
MN	04087142	2014-05-12 11:20:00	2014-05-12 09:20:00	2014-05-12 13:12:30	UTC	5225	18982	NA	3.875	50186.1	3.82291	3.59757	2.62223e+10	9.52634e+10
MN	04087142	2014-05-12 15:05:00	2014-05-12 13:12:30	2014-05-12 17:05:00	UTC	282	2811	NA	3.875	42952.9	3.31008	3.07906	1.21127e+09	1.20741e+10
MN	04087142	2014-05-12 19:05:00	2014-05-12 17:05:00	2014-05-12 21:05:00	UTC	1078	12766	NA	4	334891	38.8507	23.2563	3.61013e+10	4.27523e+11
MN	04087142	2014-05-12 23:05:00	2014-05-12 21:05:00	2014-05-13 01:05:00	UTC	5300	17477	NA	4	369134	53.4585	25.6343	1.95641e+11	6.45137e+11
MN	04087142	2014-05-13 03:05:00	2014-05-13 01:05:00	2014-05-13 05:05:00	UTC	15797	31090	NA	4	1.08347e+06	101.633	75.2408	1.71156e+12	3.3685e+12
MN	04087142	2014-05-13 07:05:00	2014-05-13 05:05:00	2014-05-13 09:05:00	UTC	10314	22272	NA	4	754232	56.5666	52.3772	7.77915e+11	1.67983e+12
MN	04087142	2014-05-13 11:05:00	2014-05-13 09:05:00	2014-05-13 13:15:00	UTC	5866	13318	NA	4.16667	651386	46.6208	43.4257	3.82103e+11	8.67517e+11
MN	04087142	2014-05-13 15:25:00	2014-05-13 13:15:00	2014-05-13 17:25:00	UTC	3818	8774	NA	4.16667	575674	40.4047	38.3783	2.19792e+11	5.05097e+11
MN	04087142	2014-05-13 19:25:00	2014-05-13 17:25:00	2014-05-13 21:25:00	UTC	3823	7347	NA	4	515300	37.2966	35.7847	1.96999e+11	3.78591e+11
MN	04087142	2014-05-13 23:25:00	2014-05-13 21:25:00	2014-05-14 01:25:00	UTC	1940	3308	NA	4	450544	33.8778	31.2877	8.74055e+10	1.4904e+11
MN	04087142	2014-05-14 03:25:00	2014-05-14 01:25:00	2014-05-14 05:25:00	UTC	2656	5968	NA	4	389186	28.8427	27.0268	1.03368e+11	2.32266e+11
MN	04087142	2014-05-14 07:25:00	2014-05-14 05:25:00	2014-05-14 09:25:00	UTC	3886	5975	NA	4	337362	24.9577	23.4279	1.31099e+11	2.01574e+11
MN	04087142	2014-06-11	2014-06-10 22:00:00	2014-06-11 02:00:00	UTC	324	633	NA	4	15137.8	1.05674	1.05123	4.90464e+08	9.58222e+08
MN	04087142	2014-06-11 04:00:00	2014-06-11 02:00:00	2014-06-11 06:00:00	UTC	< 225	597	NA	4	15254.3	1.08782	1.05933	3.43223e+08	9.10684e+08
MN	04087142	2014-06-11 08:00:00	2014-06-11 06:00:00	2014-06-11 10:00:00	UTC	272	748	NA	4	33380.5	5.03505	2.31809	9.0795e+08	2.49686e+09
MN	04087142	2014-06-11 12:00:00	2014-06-11 10:00:00	2014-06-11 14:00:00	UTC	414	548	NA	4	83124.9	8.64039	5.77256	3.44137e+09	4.55525e+09
MN	04087142	2014-06-11 16:00:00	2014-06-11 14:00:00	2014-06-11 18:00:00	UTC	3981	5742	NA	4	132128	11.1579	9.17556	5.26002e+10	7.5868e+10
MN	04087142	2014-06-11 20:00:00	2014-06-11 18:00:00	2014-06-11 22:00:00	UTC	10507	15343	NA	4	170297	17.2497	11.8261	1.78931e+11	2.61286e+11
MN	04087142	2014-06-12	2014-06-11 22:00:00	2014-06-12 02:00:00	UTC	11899	12922	NA	4	120967	9.16876	8.40049	1.43939e+11	1.56314e+11
MN	04087142	2014-06-12 04:00:00	2014-06-12 02:00:00	2014-06-12 06:00:00	UTC	8723	10860	NA	4	100030	7.73905	6.9465	8.72559e+10	1.08632e+11
MN	04087142	2014-06-12 08:00:00	2014-06-12 06:00:00	2014-06-12 10:20:00	UTC	6731	7673	NA	4.33333	78183.1	5.84314	5.01174	5.26251e+10	5.999e+10
MN	04087142	2014-06-12 12:40:00	2014-06-12 10:20:00	2014-06-12 14:40:00	UTC	3772	4541	NA	4.33333	62518.5	4.41344	4.0076	2.3582e+10	2.83897e+10
MN	04087142	2014-06-12 16:40:00	2014-06-12 14:40:00	2014-06-12 18:40:00	UTC	4113	4472	NA	4	49795.7	3.6675	3.45803	2.0481e+10	2.22687e+10
MN	04087142	2014-06-12 20:40:00	2014-06-12 18:40:00	2014-06-12 22:40:00	UTC	4263	4392	NA	4	45119.6	3.26346	3.13331	1.92345e+10	1.98166e+10
MN	04087142	2014-06-13 00:40:00	2014-06-12 22:40:00	2014-06-13 02:40:00	UTC	4270	3745	NA	4	41730.3	3.01481	2.89794	1.78189e+10	1.5628e+10
MN	04087142	2014-06-13 04:40:00	2014-06-13 02:40:00	2014-06-13 06:40:00	UTC	3641	3645	NA	4	38341	2.79725	2.66257	1.396e+10	1.39753e+10
MN	04087142	2014-06-13 08:40:00	2014-06-13 06:40:00	2014-06-13 10:40:00	UTC	3539	3984	NA	4	35972.6	2.5486	2.4981	1.27307e+10	1.43315e+10
MN	04087142	2014-06-15 15:25:00	2014-06-15 11:25:00	2014-06-15 19:25:00	UTC	283	279	NA	8	43054.3	1.55403	1.49494	1.21844e+09	1.20122e+09
MN	04087142	2014-06-15 23:25:00	2014-06-15 19:25:00	2014-06-16 03:25:00	UTC	< 225	303	NA	8	41031	1.52295	1.42469	9.23198e+08	1.24324e+09
MN	04087142	2014-06-16 07:25:00	2014-06-16 03:25:00	2014-06-16 11:02:30	UTC	< 15	< 225	NA	7.625	37296.6	1.4297	1.35871	5.5945e+07	8.39175e+08
MN	04087142	2014-06-16 14:40:00	2014-06-16 11:02:30	2014-06-16 18:40:00	UTC	< 15	< 15	NA	7.625	35991.3	1.33646	1.31116	5.3987e+07	5.3987e+07
MN	04087142	2014-06-16 22:40:00	2014-06-16 18:40:00	2014-06-17 02:40:00	UTC	< 15	< 15	NA	8	36619.1	1.30538	1.2715	5.49287e+07	5.49287e+07
MN	04087142	2014-06-17 06:40:00	2014-06-17 04:40:00	2014-06-17 08:40:00	UTC	< 225	< 15	NA	4	25621.2	6.83772	1.77925	5.76479e+08	3.84319e+07
MN	04087142	2014-06-17 10:40:00	2014-06-17 08:40:00	2014-06-17 12:45:00	UTC	11642	25017	NA	4.08333	198451	23.1239	13.5001	2.31037e+11	4.96465e+11
MN	04087142	2014-06-17 14:50:00	2014-06-17 12:45:00	2014-06-17 16:50:00	UTC	28128	38259	NA	4.08333	224983	22.7199	15.3049	6.32832e+11	8.60762e+11
MN	04087142	2014-06-17 18:50:00	2014-06-17 16:50:00	2014-06-17 20:50:00	UTC	9685	16251	NA	4	139881	11.4066	9.71396	1.35475e+11	2.27321e+11
MN	04087142	2014-06-17 22:50:00	2014-06-17 20:50:00	2014-06-18 00:50:00	UTC	8249	16344	NA	4	104706	8.73363	7.27123	8.63718e+10	1.71131e+11
MN	04087142	2014-06-18 02:50:00	2014-06-18 00:50:00	2014-06-18 04:50:00	UTC	4286	8210	NA	4	74924.3	7.11744	5.20308	3.21126e+10	6.15129e+10
MN	04087142	2014-06-18 06:50:00	2014-06-18 04:50:00	2014-06-18 08:50:00	UTC	56098	126855	NA	4	948570	116.863	65.8729	5.3213e+12	1.20331e+13
MN	04087142	2014-06-18 10:50:00	2014-06-18 08:50:00	2014-06-18 12:47:30	UTC	1260112	2878206	NA	3.95833	735397	86.0931	51.6068	9.26683e+13	211662516982033
MN	04087142	2014-06-18 14:45:00	2014-06-18 12:47:30	2014-06-18 16:45:00	UTC	2806175	6845721	NA	3.95833	734697	75.8365	51.5577	206169136646408	502953803056541
MN	04087142	2014-06-18 18:45:00	2014-06-18 16:45:00	2014-06-18 20:45:00	UTC	1861034	4638550	NA	4	809804	70.8636	56.2364	150707328526375	375631761018882
MN	04087142	2014-06-18 22:45:00	2014-06-18 20:45:00	2014-06-19 00:45:00	UTC	2766414	4829726	NA	4	688310	50.3505	47.7993	190415130990928	332435025610878
MN	04087142	2014-06-19 02:45:00	2014-06-19 00:45:00	2014-06-19 04:45:00	UTC	1549019	3412247	NA	4	691387	49.7289	48.013	107097206107284	235918423368572
MN	04087142	2014-06-19 06:45:00	2014-06-19 04:45:00	2014-06-19 08:45:00	UTC	110023	460448	NA	4	685279	50.3505	47.5888	7.53966e+12	3.15536e+13
MN	04087142	2014-06-19 10:45:00	2014-06-19 08:45:00	2014-06-19 12:37:30	UTC	46482	164228	NA	3.875	563914	44.4452	40.4239	2.62119e+12	9.26105e+12
MN	04087142	2014-06-19 14:30:00	2014-06-19 12:37:30	2014-06-19 16:30:00	UTC	8823	26102	NA	3.875	467688	36.8304	33.526	4.12642e+11	1.22076e+12
MN	04087142	2014-06-19 18:30:00	2014-06-19 16:30:00	2014-06-19 20:30:00	UTC	8634	23691	NA	4	409867	30.8008	28.463	3.53879e+11	9.71017e+11
MN	04087142	2014-06-19 22:30:00	2014-06-19 20:30:00	2014-06-20 00:30:00	UTC	7391	28828	NA	4	355833	26.7914	24.7106	2.62997e+11	1.0258e+12
MN	04087142	2014-06-20 02:30:00	2014-06-20 00:30:00	2014-06-20 04:30:00	UTC	7996	21481	NA	4	349176	30.5211	24.2483	2.79201e+11	7.50065e+11
MN	04087142	2014-06-20 06:30:00	2014-06-20 04:30:00	2014-06-20 08:30:00	UTC	13668	24536	NA	4	365875	30.8008	25.408	5.00079e+11	8.97713e+11
MN	04087142	2014-06-20 10:30:00	2014-06-20 08:30:00	2014-06-20 13:02:30	UTC	6205	17808	NA	4.54167	334392	21.9118	20.4521	2.07491e+11	5.95487e+11
MN	04087142	2014-06-20 15:35:00	2014-06-20 13:02:30	2014-06-20 17:35:00	UTC	4733	15304	NA	4.54167	396277	26.6671	24.2371	1.87558e+11	6.06463e+11
MN	04087142	2014-06-20 19:35:00	2014-06-20 17:35:00	2014-06-20 21:35:00	UTC	3814	12923	NA	4	285072	22.1293	19.7967	1.08727e+11	3.68399e+11
MN	04087142	2014-06-20 23:35:00	2014-06-20 21:35:00	2014-06-21 01:35:00	UTC	4348	20438	NA	4	268359	19.674	18.636	1.16682e+11	5.48472e+11
MN	04087142	2014-06-21 03:35:00	2014-06-21 01:35:00	2014-06-21 05:35:00	UTC	3738	18306	NA	4	251412	18.7726	17.4592	9.39779e+10	4.60235e+11
MN	04087142	2014-06-21 07:35:00	2014-06-21 05:35:00	2014-06-21 09:35:00	UTC	3300	14711	NA	4	241086	17.5916	16.7421	7.95583e+10	3.54661e+11
MN	04087142	2014-06-21 11:35:00	2014-06-21 09:35:00	2014-06-21 13:35:00	UTC	2980	10132	NA	4	223155	16.7524	15.4969	6.65003e+10	2.26101e+11
MN	04087142	2014-07-21 12:15:00	2014-07-21 10:15:00	2014-07-21 14:15:00	UTC	< 225	402	NA	4	10168	0.777014	0.706111	2.2878e+08	4.08754e+08
MN	04087142	2014-07-21 16:15:00	2014-07-21 14:15:00	2014-07-21 18:15:00	UTC	246	504	NA	4	10503.7	0.777014	0.729421	2.58391e+08	5.29385e+08
MN	04087142	2014-07-21 20:15:00	2014-07-21 18:15:00	2014-07-21 22:15:00	UTC	< 225	352	NA	4	10615.6	0.777014	0.737192	2.3885e+08	3.73668e+08
MN	04087142	2014-07-22 00:15:00	2014-07-21 22:15:00	2014-07-22 02:15:00	UTC	< 15	267	NA	4	11077.1	0.808094	0.769243	1.66157e+07	2.95759e+08
MN	04087142	2014-07-22 04:15:00	2014-07-22 02:15:00	2014-07-22 06:15:00	UTC	< 15	426	NA	4	10825.4	0.808094	0.751761	1.6238e+07	4.6116e+08
MN	04087142	2014-07-22 08:15:00	2014-07-22 06:15:00	2014-07-22 10:15:00	UTC	< 15	545	NA	4	10643.5	0.777014	0.739134	1.59653e+07	5.80073e+08
MN	04087142	2014-08-19 01:00:00	2014-08-18 23:00:00	2014-08-19 03:00:00	UTC	< 15	< 15	NA	4	8559.58	0.621611	0.594415	1.28394e+07	1.28394e+07
MN	04087142	2014-08-19 05:00:00	2014-08-19 03:00:00	2014-08-19 07:00:00	UTC	< 15	< 15	NA	4	8279.86	0.59053	0.57499	1.24198e+07	1.24198e+07
MN	04087142	2014-08-19 09:00:00	2014-08-19 07:00:00	2014-08-19 11:00:00	UTC	5369	8079	NA	4	258228	41.3371	17.9325	1.38643e+11	2.08623e+11
MN	04087142	2014-08-19 13:00:00	2014-08-19 11:00:00	2014-08-19 14:35:00	UTC	20593	31423	NA	3.58333	210913	31.7022	16.3498	4.34333e+11	6.62751e+11
MN	04087142	2014-08-19 16:10:00	2014-08-19 14:35:00	2014-08-19 18:10:00	UTC	5957	9263	NA	3.58333	114543	10.2877	8.87928	6.82331e+10	1.06101e+11
MN	04087142	2014-08-19 20:10:00	2014-08-19 18:10:00	2014-08-19 22:10:00	UTC	5973	6911	NA	4	132678	10.5363	9.21376	7.92487e+10	9.1694e+10
MN	04087142	2014-08-20 00:10:00	2014-08-19 22:10:00	2014-08-20 02:10:00	UTC	6890	10708	NA	4	93759.1	8.42283	6.51105	6.46001e+10	1.00397e+11
MN	04087142	2014-08-20 04:10:00	2014-08-20 02:10:00	2014-08-20 06:10:00	UTC	7720	9918	NA	4	60243.4	5.19045	4.18357	4.6508e+10	5.97495e+10
MN	04087142	2014-08-20 08:10:00	2014-08-20 06:10:00	2014-08-20 10:10:00	UTC	5279	4781	NA	4	45884.2	3.6675	3.1864	2.42223e+10	2.19373e+10
MN	04087142	2014-08-20 12:10:00	2014-08-20 10:10:00	2014-08-20 14:10:00	UTC	4373	4526	NA	4	38485.5	2.95265	2.6726	1.68297e+10	1.74185e+10
MN	04087142	2014-08-21 12:15:00	2014-08-21 10:15:00	2014-08-21 14:15:00	UTC	233	344	NA	4	21408.3	1.58511	1.48669	4.98813e+08	7.36445e+08
MN	04087142	2014-08-21 16:15:00	2014-08-21 14:15:00	2014-08-21 17:52:30	UTC	384	345	NA	3.625	18208.9	1.52295	1.39532	6.99223e+08	6.28208e+08
MN	04087142	2014-08-21 19:30:00	2014-08-21 17:52:30	2014-08-21 21:30:00	UTC	< 225	272	NA	3.625	117901	16.7524	9.03452	2.65276e+09	3.2069e+09
MN	04087142	2014-08-21 23:30:00	2014-08-21 21:30:00	2014-08-22 01:30:00	UTC	7436	6959	NA	4	56690.9	7.73905	3.93687	4.21554e+10	3.94512e+10
MN	04087142	2014-08-22 03:30:00	2014-08-22 01:30:00	2014-08-22 05:30:00	UTC	6351	8559	NA	4	36000.6	2.76617	2.50004	2.2864e+10	3.08129e+10
MN	04087142	2014-08-22 07:30:00	2014-08-22 05:30:00	2014-08-22 09:30:00	UTC	3192	5271	NA	4	37487.8	2.79725	2.60332	1.19661e+10	1.97598e+10
MN	04087142	2014-08-22 11:30:00	2014-08-22 09:30:00	2014-08-22 14:42:30	UTC	3177	4016	NA	5.20833	38598.5	2.33104	2.05859	1.22628e+10	1.55012e+10
MN	04087142	2014-08-22 17:55:00	2014-08-22 14:42:30	2014-08-22 21:55:00	UTC	280	513	NA	7.20833	43267.6	1.92699	1.66735	1.21149e+09	2.21963e+09
MN	04087142	2014-08-23 01:55:00	2014-08-22 21:55:00	2014-08-23 05:55:00	UTC	< 225	353	NA	8	39916.7	1.52295	1.386	8.98127e+08	1.40906e+09
MN	04087142	2014-08-23 09:55:00	2014-08-23 05:55:00	2014-08-23 13:55:00	UTC	< 225	423	NA	8	35809.4	1.33646	1.24338	8.05713e+08	1.51474e+09
MN	04087142	2014-09-10 09:00:00	2014-09-10 07:00:00	2014-09-10 11:00:00	UTC	316	1058	NA	4	6051.38	0.435128	0.420235	1.91224e+08	6.40237e+08
MN	04087142	2014-09-10 13:00:00	2014-09-10 11:00:00	2014-09-10 15:00:00	UTC	< 225	986	NA	4	46191.9	6.24719	3.20777	1.03932e+09	4.55453e+09
MN	04087142	2014-09-10 17:00:00	2014-09-10 15:00:00	2014-09-10 19:00:00	UTC	512	2713	NA	4	41040.3	5.19045	2.85002	2.10127e+09	1.11342e+10
MN	04087142	2014-09-10 21:00:00	2014-09-10 19:00:00	2014-09-10 23:00:00	UTC	1221	6671	NA	4	23795.3	1.98915	1.65245	2.9054e+09	1.58738e+10
MN	04087142	2014-09-11 01:00:00	2014-09-10 23:00:00	2014-09-11 03:00:00	UTC	5918	21044	NA	4	19809.2	1.55403	1.37564	1.17231e+10	4.16865e+10
MN	04087142	2014-09-11 05:00:00	2014-09-11 03:00:00	2014-09-11 07:00:00	UTC	6311	19780	NA	4	21254.4	1.64727	1.476	1.34137e+10	4.20413e+10
MN	04087142	2014-09-11 09:00:00	2014-09-11 07:00:00	2014-09-11 11:02:30	UTC	8404	25523	NA	4.04167	16558.9	1.36754	1.13807	1.39161e+10	4.22634e+10
MN	04087142	2014-09-11 13:05:00	2014-09-11 11:02:30	2014-09-11 17:05:00	UTC	1839	7669	NA	6.04167	17455.6	0.984217	0.802557	3.21009e+09	1.33867e+10
MN	04087142	2014-09-11 21:05:00	2014-09-11 17:05:00	2014-09-12 01:05:00	UTC	644	3524	NA	8	18078	0.714852	0.627708	1.16422e+09	6.37069e+09
MN	04087142	2014-09-12 05:05:00	2014-09-12 01:05:00	2014-09-12 09:05:00	UTC	302	2108	NA	8	15409.7	0.652691	0.53506	4.65374e+08	3.24837e+09
MN	04087142	2015-04-09 15:30:00	2015-04-09 15:00:00	2015-04-09 16:00:00	UTC	37780	72719	NA	1	383037	115.93	106.399	1.44711e+12	2.78541e+12
MN	04087142	2015-04-09 16:30:00	2015-04-09 16:00:00	2015-04-09 17:00:00	UTC	154975	442803	NA	1	437816	128.363	121.616	6.78506e+12	1.93866e+13
MN	04087142	2015-04-09 17:30:00	2015-04-09 17:00:00	2015-04-09 19:30:00	UTC	1888333	3181142	NA	2.5	1.03447e+06	127.43	114.941	195342417682197	329079653467042
MN	04087142	2015-04-09 21:30:00	2015-04-09 19:30:00	2015-04-09 23:30:00	UTC	1996420	3579566	NA	4	1.63937e+06	125.876	113.845	327288261247999	586825383517723
MN	04087142	2015-04-10 01:30:00	2015-04-09 23:30:00	2015-04-10 03:30:00	UTC	1092219	2505494	NA	4	1.7921e+06	130.538	124.452	195737191078662	449011011367172
MN	04087142	2015-04-10 05:30:00	2015-04-10 03:30:00	2015-04-10 07:30:00	UTC	942657	2016591	NA	4	1.51238e+06	124.633	105.026	142565613710013	304985305914121
MN	04087142	2015-04-10 09:30:00	2015-04-10 07:30:00	2015-04-10 11:55:00	UTC	655700	1249636	NA	4.41667	1.26883e+06	88.5795	79.8008	8.31974e+13	158557967406766
MN	04087142	2015-04-10 14:20:00	2015-04-10 11:55:00	2015-04-10 16:20:00	UTC	14516	35618	NA	4.41667	1.05046e+06	72.4177	66.0667	1.52485e+12	3.74153e+12
MN	04087142	2015-04-10 18:20:00	2015-04-10 16:20:00	2015-04-10 20:20:00	UTC	21546	47810	NA	4	812274	61.8503	56.4079	1.75013e+12	3.88349e+12
MN	04087142	2015-04-10 22:20:00	2015-04-10 20:20:00	2015-04-11 00:20:00	UTC	194331	550419	NA	4	800013	60.9179	55.5565	1.55467e+13	4.40343e+13
MN	04087142	2015-04-11 02:20:00	2015-04-11 00:20:00	2015-04-11 04:20:00	UTC	10199	25827	NA	4	672505	52.8369	46.7018	6.85889e+11	1.73688e+12
MN	04087142	2015-04-11 06:20:00	2015-04-11 04:20:00	2015-04-11 08:20:00	UTC	8321	17067	NA	4	633484	45.0668	43.9919	5.27122e+11	1.08117e+12
MN	04087142	2015-04-11 10:20:00	2015-04-11 08:20:00	2015-04-11 13:47:30	UTC	7892	13979	NA	5.45833	796050	42.5803	40.5115	6.28244e+11	1.1128e+12
MN	04087142	2015-04-11 17:15:00	2015-04-11 13:47:30	2015-04-11 17:37:30	UTC	5304	9951	NA	3.83333	517584	38.5399	37.5061	2.74527e+11	5.15049e+11
MN	04087142	2015-04-11 18:00:00	2015-04-11 17:37:30	2015-04-11 18:22:30	UTC	7280	13296	NA	0.75	98276.7	36.675	36.3988	7.15455e+10	1.30669e+11
MN	04087142	2015-05-20 12:15:00	2015-05-20 08:15:00	2015-05-20 16:15:00	UTC	348	525	NA	8	28671.8	1.02566	0.995549	9.9778e+08	1.50527e+09
MN	04087142	2015-05-20 20:15:00	2015-05-20 16:15:00	2015-05-21 00:15:00	UTC	789	1412	NA	8	26867.6	0.963497	0.932902	2.11985e+09	3.79371e+09
MN	04087142	2015-05-21 04:15:00	2015-05-21 00:15:00	2015-05-21 08:15:00	UTC	1046	1390	NA	8	26042.4	0.932416	0.90425	2.72404e+09	3.6199e+09
MN	04087142	2015-06-11 14:00:00	2015-06-11 12:00:00	2015-06-11 16:00:00	UTC	< 15	< 225	NA	4	11314.9	0.808094	0.785755	1.69723e+07	2.54585e+08
MN	04087142	2015-06-11 18:00:00	2015-06-11 16:00:00	2015-06-11 20:00:00	UTC	< 15	< 15	NA	4	19412.9	4.35128	1.34812	2.91194e+07	2.91194e+07
MN	04087142	2015-06-11 22:00:00	2015-06-11 20:00:00	2015-06-12	UTC	< 225	< 15	NA	4	119974	12.9295	8.33153	2.69942e+09	1.79961e+08
MN	04087142	2015-06-12 02:00:00	2015-06-12	2015-06-12 04:00:00	UTC	8838	10701	NA	4	104230	17.747	7.2382	9.21187e+10	1.11537e+11
MN	04087142	2015-06-12 06:00:00	2015-06-12 04:00:00	2015-06-12 08:00:00	UTC	26986	32916	NA	4	348654	43.202	24.2121	9.40878e+11	1.14763e+12
MN	04087142	2015-06-12 10:00:00	2015-06-12 08:00:00	2015-06-12 12:42:30	UTC	19051	20993	NA	4.70833	498062	43.202	29.3842	9.48858e+11	1.04558e+12
MN	04087142	2015-06-12 15:25:00	2015-06-12 12:42:30	2015-06-12 17:25:00	UTC	19635	22177	NA	4.70833	282133	18.2132	16.645	5.53968e+11	6.25687e+11
MN	04087142	2015-06-12 19:25:00	2015-06-12 17:25:00	2015-06-12 21:25:00	UTC	12852	15580	NA	4	209966	15.9754	14.581	2.69849e+11	3.27128e+11
MN	04087142	2015-06-12 23:25:00	2015-06-12 21:25:00	2015-06-13 01:25:00	UTC	10305	15530	NA	4	174119	13.6133	12.0916	1.7943e+11	2.70408e+11
MN	04087142	2015-06-13 03:25:00	2015-06-13 01:25:00	2015-06-13 05:25:00	UTC	15293	27808	NA	4	131527	10.8782	9.13379	2.01144e+11	3.6575e+11
MN	04087142	2015-06-13 07:25:00	2015-06-13 05:25:00	2015-06-13 09:25:00	UTC	4504	7297	NA	4	98463.2	6.83772	6.83772	4.43478e+10	7.18486e+10
MN	04087142	2015-06-13 11:25:00	2015-06-13 09:25:00	2015-06-13 13:57:30	UTC	2781	5079	NA	4.54167	111797	6.83772	6.83772	3.10907e+10	5.67816e+10
MN	04087142	2015-06-13 16:30:00	2015-06-13 13:57:30	2015-06-13 20:30:00	UTC	366	697	NA	6.54167	161028	6.83772	6.83772	5.89364e+09	1.12237e+10
MN	04087142	2015-06-14 00:30:00	2015-06-13 20:30:00	2015-06-14 04:30:00	UTC	535	938	NA	8	196926	6.83772	6.83772	1.05356e+10	1.84717e+10
MN	04087142	2015-06-14 08:30:00	2015-06-14 04:30:00	2015-06-14 11:45:00	UTC	8938	16120	NA	7.25	393736	27.5374	15.0857	3.51922e+11	6.34703e+11
MN	04087142	2015-06-14 15:00:00	2015-06-14 11:45:00	2015-06-14 19:00:00	UTC	1051	2100	NA	7.25	324588	18.0578	12.4363	3.41142e+10	6.81636e+10
MN	04087142	2015-06-14 23:00:00	2015-06-14 19:00:00	2015-06-15 03:00:00	UTC	2317	3591	NA	8	284531	13.7376	9.87957	6.5926e+10	1.02175e+11
MN	04087142	2015-06-15 07:00:00	2015-06-15 03:00:00	2015-06-15 10:57:30	UTC	1102	1071	NA	7.95833	215685	8.73363	7.52828	2.37685e+10	2.30999e+10
MN	04087142	2015-06-15 14:55:00	2015-06-15 10:57:30	2015-06-15 18:55:00	UTC	1931	5350	NA	7.95833	290370	15.4159	10.1351	5.60704e+10	1.55348e+11
MN	04087142	2015-06-15 22:55:00	2015-06-15 18:55:00	2015-06-16 02:55:00	UTC	4520	8380	NA	8	228283	8.9512	7.92651	1.03184e+11	1.91302e+11
MN	04087142	2015-06-16 06:55:00	2015-06-16 02:55:00	2015-06-16 10:55:00	UTC	2933	4764	NA	8	190446	7.45933	6.61271	5.58579e+10	9.07286e+10
MN	04087142	2015-07-05 13:35:00	2015-07-05 09:35:00	2015-07-05 17:35:00	UTC	< 7.5	< 112.5	NA	8	15077.2	0.528369	0.523513	1.13079e+07	1.69618e+08
MN	04087142	2015-07-05 21:35:00	2015-07-05 17:35:00	2015-07-06 01:35:00	UTC	< 7.5	< 7.5	NA	8	14332.8	0.528369	0.497666	1.07496e+07	1.07496e+07
MN	04087142	2015-07-06 05:35:00	2015-07-06 01:35:00	2015-07-06 09:35:00	UTC	< 7.5	< 7.5	NA	8	14623.4	0.528369	0.507757	1.09676e+07	1.09676e+07
MN	04087142	2015-07-06 14:35:00	2015-07-06 12:35:00	2015-07-06 16:35:00	UTC	< 15	< 15	NA	4	7031.97	0.518009	0.488331	1.0548e+07	1.0548e+07
MN	04087142	2015-07-06 18:35:00	2015-07-06 16:35:00	2015-07-06 20:35:00	UTC	< 15	345	NA	4	92267.2	21.0415	6.40745	1.38401e+08	3.18322e+09
MN	04087142	2015-07-06 22:35:00	2015-07-06 20:35:00	2015-07-07 00:35:00	UTC	5355	13834	NA	4	62215.5	8.60931	4.32052	3.33164e+10	8.6069e+10
MN	04087142	2015-07-07 02:35:00	2015-07-07 00:35:00	2015-07-07 04:35:00	UTC	33557	55647	NA	4	39842.1	4.4756	2.76682	1.33698e+11	2.2171e+11
MN	04087142	2015-07-07 06:35:00	2015-07-07 04:35:00	2015-07-07 08:35:00	UTC	32974	49355	NA	4	146338	15.6646	10.1624	4.82536e+11	7.22252e+11
MN	04087142	2015-07-07 10:35:00	2015-07-07 08:35:00	2015-07-07 13:02:30	UTC	38719	74339	NA	4.45833	128076	11.5309	7.97978	4.95896e+11	9.52102e+11
MN	04087142	2015-07-07 15:30:00	2015-07-07 13:02:30	2015-07-07 17:30:00	UTC	12255	29530	NA	4.45833	107942	7.27285	6.72538	1.32283e+11	3.18754e+11
MN	04087142	2015-07-07 19:30:00	2015-07-07 17:30:00	2015-07-07 21:30:00	UTC	8392	21573	NA	4	78630.7	6.65124	5.46046	6.59869e+10	1.6963e+11
MN	04087142	2015-07-07 23:30:00	2015-07-07 21:30:00	2015-07-08 01:30:00	UTC	7922	15494	NA	4	52467.1	4.4756	3.64355	4.15644e+10	8.12925e+10
MN	04087142	2015-07-08 03:30:00	2015-07-08 01:30:00	2015-07-08 05:30:00	UTC	3047	6772	NA	4	37030.9	2.98373	2.57159	1.12833e+10	2.50774e+10
MN	04087142	2015-07-08 07:30:00	2015-07-08 05:30:00	2015-07-08 10:05:00	UTC	1213	4505	NA	4.58333	33285.7	2.33104	2.01732	4.03756e+09	1.49952e+10
MN	04087142	2015-07-08 12:40:00	2015-07-08 10:05:00	2015-07-08 16:40:00	UTC	< 225	1532	NA	6.58333	38184	1.86483	1.61114	8.59141e+08	5.84979e+09
MN	04087142	2015-07-08 20:40:00	2015-07-08 16:40:00	2015-07-09 00:40:00	UTC	< 15	743	NA	8	36473	1.46079	1.26642	5.47096e+07	2.70995e+09
MN	04087142	2015-07-09 04:40:00	2015-07-09 00:40:00	2015-07-09 08:40:00	UTC	< 15	353	NA	8	30817.9	1.18106	1.07007	4.62269e+07	1.08787e+09
MN	04087142	2015-09-08 08:55:00	2015-09-08 07:55:00	2015-09-08 09:55:00	UTC	< 15	< 15	NA	2	4554.85	0.652691	0.632619	6.83253e+06	6.83253e+06
MN	04087142	2015-09-08 10:55:00	2015-09-08 09:55:00	2015-09-08 13:22:30	UTC	< 225	< 225	NA	3.45833	16426.8	5.31477	1.31943	3.69617e+08	3.69617e+08
MN	04087142	2015-09-08 15:50:00	2015-09-08 13:22:30	2015-09-08 17:50:00	UTC	7037	8011	NA	4.45833	368414	44.1344	22.9541	2.59262e+11	2.95147e+11
MN	04087142	2015-09-08 19:50:00	2015-09-08 17:50:00	2015-09-08 21:50:00	UTC	37309	46884	NA	4	374668	40.7155	26.0186	1.3979e+12	1.75666e+12
MN	04087142	2015-09-08 23:50:00	2015-09-08 21:50:00	2015-09-09 01:50:00	UTC	30219	41838	NA	4	286578	23.6523	19.9013	8.66042e+11	1.19903e+12
MN	04087142	2015-09-09 03:50:00	2015-09-09 01:50:00	2015-09-09 05:50:00	UTC	4378	6393	NA	4	223300	16.5659	15.5069	9.77642e+10	1.42761e+11
MN	04087142	2015-09-09 07:50:00	2015-09-09 05:50:00	2015-09-09 09:50:00	UTC	13402	14873	NA	4	190563	15.4159	13.2335	2.55401e+11	2.83434e+11
MN	04087142	2015-09-09 11:50:00	2015-09-09 09:50:00	2015-09-09 15:20:00	UTC	6951	11616	NA	5.5	185103	11.7484	9.34865	1.2867e+11	2.15024e+11
MN	04087142	2015-09-09 18:50:00	2015-09-09 15:20:00	2015-09-09 22:50:00	UTC	662	1707	NA	7.5	161513	7.58365	5.98197	1.06926e+10	2.75713e+10
MN	04087142	2015-09-10 02:50:00	2015-09-09 22:50:00	2015-09-10 06:50:00	UTC	546	1915	NA	8	126254	5.06613	4.38381	6.89371e+09	2.41785e+10
MN	04087142	2015-09-10 10:50:00	2015-09-10 06:50:00	2015-09-10 14:50:00	UTC	670	2151	NA	8	95451.5	3.82291	3.31429	6.39548e+09	2.05324e+10
MKE	NA	2014-04-13 18:30:00	2014-04-13 16:22:30	2014-04-13 20:37:30	UTC	13581	21139	< 15	4.25	449339	35.6669	29.3685	6.10247e+11	9.49858e+11
MKE	NA	2014-04-13 22:45:00	2014-04-13 20:37:30	2014-04-14 00:52:30	UTC	5875	10147	< 15	4.25	745234	71.0474	48.7081	4.37826e+11	7.5619e+11
MKE	NA	2014-04-14 03:00:00	2014-04-14 00:52:30	2014-04-14 05:07:30	UTC	23139	53263	14522	4.25	1.34286e+06	95.6847	87.7686	3.10725e+12	7.15248e+12
MKE	NA	2014-04-14 07:15:00	2014-04-14 05:07:30	2014-04-14 09:22:30	UTC	22719	55593	385374	4.25	1.62744e+06	111.728	106.369	3.69739e+12	9.04745e+12
MKE	NA	2014-04-14 11:30:00	2014-04-14 09:22:30	2014-04-14 13:37:30	UTC	22584	28326	635193	4.25	1.78859e+06	119.463	116.901	4.03935e+12	5.06636e+12
MKE	NA	2014-04-14 15:45:00	2014-04-14 13:37:30	2014-04-14 17:52:30	UTC	17237	29253	552195	4.25	1.84737e+06	122.041	120.743	3.18432e+12	5.40413e+12
MKE	NA	2014-04-27 15:00:00	2014-04-27 11:00:00	2014-04-27 19:00:00	UTC	3019	1755	3732	8	829875	29.5076	28.8151	2.50539e+11	1.45643e+11
MKE	NA	2014-04-27 23:00:00	2014-04-27 19:00:00	2014-04-28 03:00:00	UTC	2529	1700	2370	8	801655	28.333	27.8352	2.02739e+11	1.36281e+11
MKE	NA	2014-04-28 07:00:00	2014-04-28 03:00:00	2014-04-28 11:00:00	UTC	3439	2641	2069	8	772468	27.5308	26.8218	2.65652e+11	2.04009e+11
MKE	NA	2014-04-28 15:00:00	2014-04-28 11:00:00	2014-04-28 17:00:00	UTC	3398	2500	1661	6	592127	30.94	27.4133	2.01205e+11	1.48032e+11
MKE	NA	2014-04-28 19:00:00	2014-04-28 17:00:00	2014-04-28 21:00:00	UTC	3161	4442	1220	4	471835	33.5183	32.7663	1.49147e+11	2.09589e+11
MKE	NA	2014-04-28 23:00:00	2014-04-28 21:00:00	2014-04-29 01:00:00	UTC	14568	32872	918	4	456236	33.2318	31.683	6.64645e+11	1.49974e+12
MKE	NA	2014-04-29 03:00:00	2014-04-29 01:00:00	2014-04-29 05:00:00	UTC	8993	15018	< 15	4	449016	31.7994	31.1817	4.03801e+11	6.74333e+11
MKE	NA	2014-04-29 07:00:00	2014-04-29 05:00:00	2014-04-29 09:00:00	UTC	6800	11329	824	4	452884	32.3724	31.4503	3.07961e+11	5.13073e+11
MKE	NA	2014-04-29 11:00:00	2014-04-29 09:00:00	2014-04-29 13:07:30	UTC	5768	11449	1355	4.125	543609	38.9615	36.6067	3.13554e+11	6.22378e+11
MKE	NA	2014-04-29 15:15:00	2014-04-29 13:07:30	2014-04-29 17:15:00	UTC	6293	13568	891	4.125	528332	37.6723	35.5779	3.3248e+11	7.16842e+11
MKE	NA	2014-04-29 19:15:00	2014-04-29 17:15:00	2014-04-29 21:15:00	UTC	10511	15611	15617	4	525335	39.8209	36.4816	5.5218e+11	8.20101e+11
MKE	NA	2014-04-29 23:15:00	2014-04-29 21:15:00	2014-04-30 01:15:00	UTC	4672	8214	742	4	565170	39.8209	39.2479	2.64048e+11	4.64231e+11
MKE	NA	2014-04-30 03:15:00	2014-04-30 01:15:00	2014-04-30 05:15:00	UTC	11984	21047	1287	4	550216	38.675	38.2094	6.59379e+11	1.15804e+12
MKE	NA	2014-04-30 07:15:00	2014-04-30 05:15:00	2014-04-30 09:15:00	UTC	7474	11484	3329	4	551247	38.675	38.2811	4.12003e+11	6.33053e+11
MKE	NA	2014-04-30 11:15:00	2014-04-30 09:15:00	2014-04-30 13:37:30	UTC	6780	8688	6887	4.375	605521	38.675	38.4458	4.10544e+11	5.26077e+11
MKE	NA	2014-04-30 16:00:00	2014-04-30 13:37:30	2014-04-30 18:00:00	UTC	6050	5224	3945	4.375	607842	38.675	38.5931	3.67745e+11	3.17537e+11
MKE	NA	2014-04-30 20:00:00	2014-04-30 18:00:00	2014-04-30 22:00:00	UTC	5175	4427	10407	4	556662	38.675	38.6571	2.88073e+11	2.46434e+11
MKE	NA	2014-05-01	2014-04-30 22:00:00	2014-05-01 02:00:00	UTC	6787	4974	20558	4	551763	38.675	38.3169	3.74482e+11	2.74447e+11
MKE	NA	2014-05-01 04:00:00	2014-05-01 02:00:00	2014-05-01 06:00:00	UTC	5805	4039	18940	4	541965	38.102	37.6365	3.14611e+11	2.189e+11
MKE	NA	2014-05-01 08:00:00	2014-05-01 06:00:00	2014-05-01 10:00:00	UTC	6573	4454	29505	4	534488	37.529	37.1172	3.51319e+11	2.38061e+11
MKE	NA	2014-05-01 12:00:00	2014-05-01 10:00:00	2014-05-01 13:52:30	UTC	8729	8865	32315	3.875	508060	36.9561	36.4201	4.43486e+11	4.50396e+11
MKE	NA	2014-05-01 15:45:00	2014-05-01 13:52:30	2014-05-01 19:45:00	UTC	17164	19299	28996	5.875	755967	36.0966	35.7431	1.29754e+12	1.45894e+12
MKE	NA	2014-05-01 23:45:00	2014-05-01 19:45:00	2014-05-02 03:45:00	UTC	19414	22501	18459	8	997428	35.5237	34.6329	1.93641e+12	2.24431e+12
MKE	NA	2014-05-02 07:45:00	2014-05-02 03:45:00	2014-05-02 11:45:00	UTC	1201	891	1759	8	963651	34.0913	33.4601	1.15735e+11	8.58614e+10
MKE	NA	2014-05-11 15:15:00	2014-05-11 11:15:00	2014-05-11 19:15:00	UTC	< 225	463	< 15	8	633457	22.5174	21.995	1.42528e+10	2.93291e+10
MKE	NA	2014-05-11 23:15:00	2014-05-11 19:15:00	2014-05-12 01:15:00	UTC	296	2146	< 15	6	483218	26.2417	22.3712	1.43033e+10	1.03699e+11
MKE	NA	2014-05-12 03:15:00	2014-05-12 01:15:00	2014-05-12 05:15:00	UTC	2633	12924	< 15	4	391300	29.2211	27.1736	1.0303e+11	5.05717e+11
MKE	NA	2014-05-12 07:15:00	2014-05-12 05:15:00	2014-05-12 09:15:00	UTC	7729	25917	< 15	4	340159	24.7233	23.6222	2.62909e+11	8.81592e+11
MKE	NA	2014-05-12 11:15:00	2014-05-12 09:15:00	2014-05-12 13:15:00	UTC	1179	5675	< 15	4	348281	24.9812	24.1862	4.10624e+10	1.9765e+11
MKE	NA	2014-05-12 15:15:00	2014-05-12 13:15:00	2014-05-12 17:15:00	UTC	365	1500	< 15	4	321337	23.0044	22.3151	1.17288e+10	4.82007e+10
MKE	NA	2014-05-12 19:15:00	2014-05-12 17:15:00	2014-05-12 21:15:00	UTC	12552	32559	< 15	4	521919	51.2801	36.2444	6.55113e+11	1.69932e+12
MKE	NA	2014-05-12 23:15:00	2014-05-12 21:15:00	2014-05-13 01:15:00	UTC	5372	19360	< 15	4	589535	49.2748	40.94	3.16699e+11	1.14134e+12
MKE	NA	2014-05-13 03:15:00	2014-05-13 01:15:00	2014-05-13 05:15:00	UTC	10772	33440	< 15	4	947279	78.7823	65.7833	1.02041e+12	3.1677e+12
MKE	NA	2014-05-13 07:15:00	2014-05-13 05:15:00	2014-05-13 10:00:00	UTC	25617	70857	< 15	4.75	914792	57.0098	53.4966	2.34342e+12	6.48195e+12
MKE	NA	2014-05-13 12:45:00	2014-05-13 10:00:00	2014-05-13 14:45:00	UTC	7978	25030	< 15	4.75	783813	48.4153	45.837	6.25326e+11	1.96189e+12
MKE	NA	2014-05-13 16:45:00	2014-05-13 14:45:00	2014-05-13 18:45:00	UTC	7845	16987	< 15	4	665081	47.5559	46.1862	5.21756e+11	1.12977e+12
MKE	NA	2014-05-13 20:45:00	2014-05-13 18:45:00	2014-05-13 22:45:00	UTC	7990	12566	< 15	4	702337	49.8477	48.7734	5.61168e+11	8.82558e+11
MKE	NA	2014-05-14 00:45:00	2014-05-13 22:45:00	2014-05-14 02:45:00	UTC	4249	7772	4682	4	736243	52.4261	51.128	3.1283e+11	5.72208e+11
MKE	NA	2014-05-14 04:45:00	2014-05-14 02:45:00	2014-05-14 06:45:00	UTC	2558	4329	4345	4	751455	52.4261	52.1844	1.92222e+11	3.25305e+11
MKE	NA	2014-05-14 08:45:00	2014-05-14 06:45:00	2014-05-14 10:45:00	UTC	2855	4846	20846	4	732375	51.5666	50.8594	2.09093e+11	3.54909e+11
MKE	NA	2014-06-11	2014-06-10 22:00:00	2014-06-11 02:00:00	UTC	330	415	< 15	4	227151	15.8997	15.7744	7.49599e+09	9.42678e+09
MKE	NA	2014-06-11 04:00:00	2014-06-11 02:00:00	2014-06-11 06:00:00	UTC	< 225	848	< 15	4	221737	15.6992	15.3984	4.98908e+09	1.88033e+10
MKE	NA	2014-06-11 08:00:00	2014-06-11 06:00:00	2014-06-11 10:22:30	UTC	< 225	478	< 15	4.375	250859	16.7305	15.9275	5.64433e+09	1.19911e+10
MKE	NA	2014-06-11 12:45:00	2014-06-11 10:22:30	2014-06-11 14:45:00	UTC	314	1497	< 15	4.375	294922	21.8012	18.7252	9.26057e+09	4.41499e+10
MKE	NA	2014-06-11 16:45:00	2014-06-11 14:45:00	2014-06-11 18:45:00	UTC	592	2272	< 15	4	346695	25.726	24.0761	2.05244e+10	7.87693e+10
MKE	NA	2014-06-11 20:45:00	2014-06-11 18:45:00	2014-06-11 22:45:00	UTC	13045	23733	< 15	4	381245	27.0152	26.4753	4.97335e+11	9.0481e+11
MKE	NA	2014-06-12 00:45:00	2014-06-11 22:45:00	2014-06-12 02:45:00	UTC	17043	24083	< 15	4	359497	25.4682	24.9651	6.12691e+11	8.65777e+11
MKE	NA	2014-06-12 04:45:00	2014-06-12 02:45:00	2014-06-12 06:45:00	UTC	9483	12139	< 15	4	354056	24.9812	24.5873	3.35752e+11	4.2979e+11
MKE	NA	2014-06-12 08:45:00	2014-06-12 06:45:00	2014-06-12 10:30:00	UTC	4888	7005	< 15	3.75	311862	23.9785	23.1009	1.52438e+11	2.1846e+11
MKE	NA	2014-06-12 12:15:00	2014-06-12 10:30:00	2014-06-12 14:15:00	UTC	3141	5186	< 15	3.75	294897	22.5174	21.8442	9.26271e+10	1.52934e+11
MKE	NA	2014-06-12 16:15:00	2014-06-12 14:15:00	2014-06-12 18:15:00	UTC	1914	2709	< 15	4	304140	21.3429	21.1208	5.82124e+10	8.23916e+10
MKE	NA	2014-06-12 20:15:00	2014-06-12 18:15:00	2014-06-12 22:15:00	UTC	957	1543	< 15	4	301252	21.1137	20.9203	2.88299e+10	4.64833e+10
MKE	NA	2014-06-13 00:15:00	2014-06-12 22:15:00	2014-06-13 02:15:00	UTC	705	504	< 15	4	303624	21.3429	21.085	2.14055e+10	1.53027e+10
MKE	NA	2014-06-13 04:15:00	2014-06-13 02:15:00	2014-06-13 06:15:00	UTC	504	484	503	4	308575	21.8012	21.4288	1.55522e+10	1.4935e+10
MKE	NA	2014-06-13 08:15:00	2014-06-13 06:15:00	2014-06-13 10:15:00	UTC	589	544	1230	4	313757	22.0591	21.7887	1.84803e+10	1.70684e+10
MKE	NA	2014-06-15 15:30:00	2014-06-15 11:30:00	2014-06-15 19:30:00	UTC	< 15	< 225	< 15	8	436615	15.6992	15.1602	6.54923e+08	9.82384e+09
MKE	NA	2014-06-15 23:30:00	2014-06-15 19:30:00	2014-06-16 03:30:00	UTC	< 15	236	< 15	8	418386	14.897	14.5273	6.27579e+08	9.87392e+09
MKE	NA	2014-06-16 07:30:00	2014-06-16 03:30:00	2014-06-16 11:52:30	UTC	< 225	264	< 15	8.375	416413	14.3241	13.8114	9.36931e+09	1.09933e+10
MKE	NA	2014-06-16 16:15:00	2014-06-16 11:52:30	2014-06-16 20:15:00	UTC	< 15	< 15	< 15	8.375	396225	13.5792	13.1418	5.94338e+08	5.94338e+08
MKE	NA	2014-06-17 00:15:00	2014-06-16 20:15:00	2014-06-17 04:15:00	UTC	< 15	301	< 15	8	366458	13.0062	12.7242	5.49688e+08	1.10304e+10
MKE	NA	2014-06-17 08:15:00	2014-06-17 06:15:00	2014-06-17 10:15:00	UTC	29039	49405	< 15	4	204268	17.1316	14.1853	5.93175e+11	1.00919e+12
MKE	NA	2014-06-17 12:15:00	2014-06-17 10:15:00	2014-06-17 14:07:30	UTC	3455	4428	< 15	3.875	308723	27.0152	22.1307	1.06664e+11	1.36703e+11
MKE	NA	2014-06-17 16:00:00	2014-06-17 14:07:30	2014-06-17 18:00:00	UTC	817	1588	< 15	3.875	337446	26.7574	24.1896	2.75693e+10	5.35864e+10
MKE	NA	2014-06-17 20:00:00	2014-06-17 18:00:00	2014-06-17 22:00:00	UTC	9337	14436	< 15	4	286839	21.8012	19.9194	2.67822e+11	4.14082e+11
MKE	NA	2014-06-18	2014-06-17 22:00:00	2014-06-18 02:00:00	UTC	4407	3200	< 15	4	261301	18.8505	18.1459	1.15155e+11	8.36164e+10
MKE	NA	2014-06-18 04:00:00	2014-06-18 02:00:00	2014-06-18 06:00:00	UTC	1778	2739	< 15	4	270338	25.726	18.7735	4.80662e+10	7.40457e+10
MKE	NA	2014-06-18 08:00:00	2014-06-18 06:00:00	2014-06-18 11:07:30	UTC	254076	362901	< 15	5.125	1.69891e+06	131.781	92.0821	4.31654e+13	6.16538e+13
MKE	NA	2014-06-18 14:15:00	2014-06-18 11:07:30	2014-06-18 16:15:00	UTC	909177	2054714	782	5.125	1.39784e+06	100.841	75.7638	127088733055717	287216899516645
MKE	NA	2014-06-18 18:15:00	2014-06-18 16:15:00	2014-06-18 20:15:00	UTC	285294	439822	4193	4	1.73638e+06	125.765	120.582	4.95378e+13	7.63698e+13
MKE	NA	2014-06-18 22:15:00	2014-06-18 20:15:00	2014-06-19 00:15:00	UTC	54051	122722	3334	4	1.69358e+06	121.182	117.61	9.15396e+12	2.07839e+13
MKE	NA	2014-06-19 02:15:00	2014-06-19 00:15:00	2014-06-19 04:15:00	UTC	23642	50067	71810	4	1.62306e+06	113.733	112.712	3.83724e+12	8.12618e+12
MKE	NA	2014-06-19 06:15:00	2014-06-19 04:15:00	2014-06-19 07:15:00	UTC	11391	25518	90272	3	1.20975e+06	112.301	112.014	1.37803e+12	3.08705e+12
MKE	NA	2014-06-19 08:15:00	2014-06-19 07:15:00	2014-06-19 10:15:00	UTC	8952	17789	57744	3	1.20589e+06	112.301	111.656	1.07951e+12	2.14515e+12
MKE	NA	2014-06-19 12:15:00	2014-06-19 10:15:00	2014-06-19 14:15:00	UTC	6538	16306	340167	4	1.5956e+06	111.728	110.806	1.0432e+12	2.60179e+12
MKE	NA	2014-06-19 16:15:00	2014-06-19 14:15:00	2014-06-19 18:15:00	UTC	6559	15647	301619	4	1.56363e+06	110.582	108.585	1.02559e+12	2.44661e+12
MKE	NA	2014-06-19 20:15:00	2014-06-19 18:15:00	2014-06-19 22:15:00	UTC	6499	13819	224028	4	1.49659e+06	106.571	103.93	9.72636e+11	2.06814e+12
MKE	NA	2014-06-20 00:15:00	2014-06-19 22:15:00	2014-06-20 02:15:00	UTC	4576	9022	140579	4	1.43033e+06	101.701	99.3284	6.54519e+11	1.29044e+12
MKE	NA	2014-06-20 04:15:00	2014-06-20 02:15:00	2014-06-20 06:15:00	UTC	5916	10233	118848	4	1.41267e+06	99.409	98.1019	8.35735e+11	1.44558e+12
MKE	NA	2014-06-20 08:15:00	2014-06-20 06:15:00	2014-06-20 10:37:30	UTC	2490	5121	40676	4.375	1.49611e+06	97.9766	94.991	3.72531e+11	7.66158e+11
MKE	NA	2014-06-20 13:00:00	2014-06-20 10:37:30	2014-06-20 15:00:00	UTC	1959	6476	19080	4.375	1.44744e+06	93.6794	91.9011	2.83554e+11	9.37365e+11
MKE	NA	2014-06-20 17:00:00	2014-06-20 15:00:00	2014-06-20 19:00:00	UTC	1914	4286	9000	4	1.33803e+06	93.9659	92.9184	2.56098e+11	5.73478e+11
MKE	NA	2014-06-20 21:00:00	2014-06-20 19:00:00	2014-06-20 23:00:00	UTC	1622	3491	6129	4	1.30837e+06	91.674	90.8593	2.12219e+11	4.56754e+11
MKE	NA	2014-06-21 01:00:00	2014-06-20 23:00:00	2014-06-21 03:00:00	UTC	770	2704	4246	4	1.30373e+06	91.674	90.537	1.00388e+11	3.5253e+11
MKE	NA	2014-06-21 05:00:00	2014-06-21 03:00:00	2014-06-21 07:00:00	UTC	905	4998	5602	4	1.31895e+06	92.247	91.5934	1.19365e+11	6.5921e+11
MKE	NA	2014-06-21 09:00:00	2014-06-21 07:00:00	2014-06-21 11:00:00	UTC	1862	3199	5256	4	1.33828e+06	93.9659	92.9363	2.49189e+11	4.28117e+11
MKE	NA	2014-07-21 12:15:00	2014-07-21 10:15:00	2014-07-21 14:15:00	UTC	< 15	< 225	< 15	4	204139	14.5246	14.1763	3.06209e+08	4.59314e+09
MKE	NA	2014-07-21 16:15:00	2014-07-21 14:15:00	2014-07-21 18:15:00	UTC	< 225	< 225	< 15	4	202141	14.3241	14.0376	4.54818e+09	4.54818e+09
MKE	NA	2014-07-21 20:15:00	2014-07-21 18:15:00	2014-07-21 22:15:00	UTC	< 225	535	< 15	4	199962	14.1235	13.8863	4.49916e+09	1.0698e+10
MKE	NA	2014-07-22 00:15:00	2014-07-21 22:15:00	2014-07-22 02:15:00	UTC	< 225	339	< 15	4	196997	13.9516	13.6804	4.43245e+09	6.67822e+09
MKE	NA	2014-07-22 04:15:00	2014-07-22 02:15:00	2014-07-22 06:15:00	UTC	< 225	712	< 15	4	196288	13.9516	13.6311	4.41649e+09	1.39757e+10
MKE	NA	2014-07-22 08:15:00	2014-07-22 06:15:00	2014-07-22 10:15:00	UTC	< 225	576	< 15	4	192588	13.5792	13.3742	4.33324e+09	1.10931e+10
MKE	NA	2014-08-19 01:00:00	2014-08-18 23:00:00	2014-08-19 03:00:00	UTC	< 15	< 225	< 15	4	188592	13.3214	13.0967	2.82888e+08	4.24333e+09
MKE	NA	2014-08-19 05:00:00	2014-08-19 03:00:00	2014-08-19 07:00:00	UTC	< 15	< 225	< 15	4	189108	13.3214	13.1325	2.83662e+08	4.25493e+09
MKE	NA	2014-08-19 09:00:00	2014-08-19 07:00:00	2014-08-19 11:22:30	UTC	19527	29215	< 15	4.375	386415	42.3992	24.5343	7.54552e+11	1.12891e+12
MKE	NA	2014-08-19 13:45:00	2014-08-19 11:22:30	2014-08-19 15:45:00	UTC	1617	3179	< 15	4.375	524291	42.9722	33.2883	8.47779e+10	1.66672e+11
MKE	NA	2014-08-19 17:45:00	2014-08-19 15:45:00	2014-08-19 19:45:00	UTC	8099	11938	< 15	4	329820	25.2963	22.9042	2.67122e+11	3.9374e+11
MKE	NA	2014-08-19 21:45:00	2014-08-19 19:45:00	2014-08-19 23:45:00	UTC	6191	4192	< 15	4	288541	21.0564	20.0376	1.78636e+11	1.20957e+11
MKE	NA	2014-08-20 01:45:00	2014-08-19 23:45:00	2014-08-20 03:45:00	UTC	2137	1101	< 15	4	258916	18.7072	17.9803	5.53304e+10	2.85067e+10
MKE	NA	2014-08-20 05:45:00	2014-08-20 03:45:00	2014-08-20 07:45:00	UTC	1270	1542	< 15	4	241564	17.3321	16.7753	3.06786e+10	3.72492e+10
MKE	NA	2014-08-20 09:45:00	2014-08-20 07:45:00	2014-08-20 11:45:00	UTC	710	650	< 15	4	235041	16.4154	16.3223	1.66879e+10	1.52777e+10
MKE	NA	2014-08-21 10:15:00	2014-08-21 08:15:00	2014-08-21 12:15:00	UTC	447	441	< 15	4	287626	20.0823	19.974	1.28569e+10	1.26843e+10
MKE	NA	2014-08-21 14:15:00	2014-08-21 12:15:00	2014-08-21 16:37:30	UTC	320	< 255	< 15	4.375	308542	19.9104	19.59	9.87337e+09	7.86784e+09
MKE	NA	2014-08-21 19:00:00	2014-08-21 16:37:30	2014-08-21 21:00:00	UTC	2122	2593	495	4.375	322040	21.8585	20.447	6.8337e+10	8.35051e+10
MKE	NA	2014-08-21 23:00:00	2014-08-21 21:00:00	2014-08-22 01:00:00	UTC	< 225	922	< 15	4	321595	22.5174	22.333	7.2359e+09	2.96511e+10
MKE	NA	2014-08-22 03:00:00	2014-08-22 01:00:00	2014-08-22 05:00:00	UTC	< 225	788	< 15	4	299808	22.0877	20.82	6.74569e+09	2.36249e+10
MKE	NA	2014-08-22 07:00:00	2014-08-22 05:00:00	2014-08-22 09:00:00	UTC	1160	2996	< 15	4	294420	21.3429	20.4458	3.41527e+10	8.82082e+10
MKE	NA	2014-08-22 11:00:00	2014-08-22 09:00:00	2014-08-22 14:07:30	UTC	706	1524	< 15	5.125	357234	20.1969	19.3623	2.52208e+10	5.44426e+10
MKE	NA	2014-08-22 17:15:00	2014-08-22 14:07:30	2014-08-22 21:15:00	UTC	229	390	< 15	7.125	470462	19.0797	18.3416	1.07736e+10	1.8348e+10
MKE	NA	2014-08-23 01:15:00	2014-08-22 21:15:00	2014-08-23 05:15:00	UTC	< 15	< 225	< 15	8	514029	17.9624	17.8482	7.71044e+08	1.15657e+10
MKE	NA	2014-08-23 09:15:00	2014-08-23 05:15:00	2014-08-23 13:15:00	UTC	< 15	< 15	< 15	8	522924	18.3348	18.1571	7.84387e+08	7.84387e+08
MKE	NA	2014-09-10 09:00:00	2014-09-10 07:15:00	2014-09-10 10:45:00	UTC	< 15	< 15	< 15	3.5	82661.3	6.64637	6.56042	1.23992e+08	1.23992e+08
MKE	NA	2014-09-10 12:30:00	2014-09-10 10:45:00	2014-09-10 14:30:00	UTC	< 15	< 15	< 15	3.75	97280.4	8.65173	7.20596	1.45921e+08	1.45921e+08
MKE	NA	2014-09-10 16:30:00	2014-09-10 14:30:00	2014-09-10 18:30:00	UTC	664	1203	< 15	4	140532	10.2274	9.75916	9.33133e+09	1.6906e+10
MKE	NA	2014-09-10 20:30:00	2014-09-10 18:30:00	2014-09-10 22:30:00	UTC	322	453	< 15	4	124765	9.42523	8.66427	4.01745e+09	5.65188e+09
MKE	NA	2014-09-11 00:30:00	2014-09-10 22:30:00	2014-09-11 02:30:00	UTC	232	1455	< 15	4	115084	8.3366	7.99193	2.66995e+09	1.67447e+10
MKE	NA	2014-09-11 04:30:00	2014-09-11 02:30:00	2014-09-11 06:30:00	UTC	< 225	1199	< 15	4	106833	7.6204	7.41897	2.40375e+09	1.28093e+10
MKE	NA	2014-09-11 08:30:00	2014-09-11 06:30:00	2014-09-11 10:37:30	UTC	3347	7120	< 15	4.125	106137	7.33392	7.14727	3.55241e+10	7.55696e+10
MKE	NA	2014-09-11 12:45:00	2014-09-11 10:37:30	2014-09-11 16:45:00	UTC	3900	4859	< 15	6.125	154004	7.04744	6.9843	6.00615e+10	7.48305e+10
MKE	NA	2014-09-11 20:45:00	2014-09-11 16:45:00	2014-09-12 00:45:00	UTC	4697	3953	< 15	8	195670	6.93285	6.79408	9.19061e+10	7.73483e+10
MKE	NA	2014-09-12 04:45:00	2014-09-12 00:45:00	2014-09-12 08:45:00	UTC	2312	1126	< 15	8	191312	6.64637	6.64278	4.42314e+10	2.15418e+10
MKE	NA	2015-04-09 15:30:00	2015-04-09 15:00:00	2015-04-09 16:00:00	UTC	18198	51622	34651	1	708010	216.293	196.669	1.28844e+12	3.65489e+12
MKE	NA	2015-04-09 16:30:00	2015-04-09 16:00:00	2015-04-09 17:00:00	UTC	512662	1077753	41150	1	813592	234.342	225.998	4.17098e+13	87685255643064
MKE	NA	2015-04-09 17:30:00	2015-04-09 17:00:00	2015-04-09 19:30:00	UTC	427607	778557	46180	2.5	1.95644e+06	234.342	217.382	8.36587e+13	152319983350715
MKE	NA	2015-04-09 21:30:00	2015-04-09 19:30:00	2015-04-09 23:30:00	UTC	448881	1043470	197860	4	2.53966e+06	193.088	176.365	114000459345923	265005779513257
MKE	NA	2015-04-10 01:30:00	2015-04-09 23:30:00	2015-04-10 03:30:00	UTC	425058	785111	215252	4	2.22162e+06	160.43	154.279	9.44318e+13	174421935784285
MKE	NA	2015-04-10 05:30:00	2015-04-10 03:30:00	2015-04-10 07:30:00	UTC	140680	281203	600032	4	2.23374e+06	157.851	155.121	3.14242e+13	6.28134e+13
MKE	NA	2015-04-10 09:30:00	2015-04-10 07:30:00	2015-04-10 11:40:00	UTC	105197	188286	1676450	4.16667	2.24653e+06	152.408	149.769	2.36328e+13	4.2299e+13
MKE	NA	2015-04-10 13:50:00	2015-04-10 11:40:00	2015-04-10 15:50:00	UTC	65981	75639	1926562	4.16667	2.20135e+06	147.824	146.757	1.45247e+13	1.66508e+13
MKE	NA	2015-04-10 17:50:00	2015-04-10 15:50:00	2015-04-10 19:50:00	UTC	59470	82500	1520665	4	2.08621e+06	146.105	144.876	1.24067e+13	1.72113e+13
MKE	NA	2015-04-10 21:50:00	2015-04-10 19:50:00	2015-04-10 23:50:00	UTC	119170	172998	1505390	4	2.06693e+06	144.387	143.537	2.46317e+13	3.57576e+13
MKE	NA	2015-04-11 01:50:00	2015-04-10 23:50:00	2015-04-11 03:50:00	UTC	31552	42147	1462519	4	2.03413e+06	142.668	141.259	6.4181e+12	8.57326e+12
MKE	NA	2015-04-11 05:50:00	2015-04-11 03:50:00	2015-04-11 07:50:00	UTC	34057	49708	1221331	4	1.99193e+06	140.185	138.329	6.78393e+12	9.90151e+12
MKE	NA	2015-04-11 09:50:00	2015-04-11 07:50:00	2015-04-11 13:17:30	UTC	40876	59386	1057920	5.45833	2.6435e+06	137.32	134.529	1.08056e+13	1.56987e+13
MKE	NA	2015-04-11 16:45:00	2015-04-11 13:17:30	2015-04-11 20:45:00	UTC	34409	58318	647991	7.45833	3.42631e+06	131.686	127.609	1.17896e+13	1.99816e+13
MKE	NA	2015-04-12 00:45:00	2015-04-11 20:45:00	2015-04-12 04:45:00	UTC	25422	43845	510291	8	3.41023e+06	123.473	118.411	8.66949e+12	1.49522e+13
MKE	NA	2015-04-12 08:45:00	2015-04-12 04:45:00	2015-04-12 12:37:30	UTC	52777	85832	419284	7.875	3.06763e+06	113.447	108.206	1.61901e+13	2.63301e+13
MKE	NA	2015-04-12 16:30:00	2015-04-12 12:37:30	2015-04-12 20:30:00	UTC	21844	27431	123673	7.875	2.78428e+06	103.133	98.2108	6.08198e+12	7.63755e+12
MKE	NA	2015-04-13 00:30:00	2015-04-12 20:30:00	2015-04-13 04:30:00	UTC	16667	21676	103777	8	2.584e+06	93.6794	89.7224	4.30676e+12	5.60109e+12
MKE	NA	2015-04-13 08:30:00	2015-04-13 04:30:00	2015-04-13 13:15:00	UTC	31274	40425	69163	8.75	2.60076e+06	86.2309	82.5639	8.13363e+12	1.05136e+13
MKE	NA	2015-04-13 18:00:00	2015-04-13 13:15:00	2015-04-13 22:00:00	UTC	13673	15915	18112	8.75	2.39102e+06	79.6418	75.9053	3.26924e+12	3.8053e+12
MKE	NA	2015-04-14 02:00:00	2015-04-13 22:00:00	2015-04-14 06:00:00	UTC	8704	10287	17318	8	2.04449e+06	72.7662	70.9892	1.77952e+12	2.10317e+12
MKE	NA	2015-04-14 10:00:00	2015-04-14 06:00:00	2015-04-14 14:00:00	UTC	13801	17664	15158	8	1.909e+06	69.042	66.2846	2.63461e+12	3.37205e+12
MKE	NA	2015-05-20 12:10:00	2015-05-20 08:10:00	2015-05-20 16:10:00	UTC	< 7.5	161	< 7.5	8	270404	9.62577	9.38903	2.02803e+08	4.35351e+09
MKE	NA	2015-05-20 20:10:00	2015-05-20 16:10:00	2015-05-21 00:10:00	UTC	< 112.5	< 112.5	< 7.5	8	265908	9.48253	9.2329	2.99146e+09	2.99146e+09
MKE	NA	2015-05-21 04:10:00	2015-05-21 00:10:00	2015-05-21 08:10:00	UTC	< 7.5	232	< 7.5	8	262680	9.31064	9.12085	1.9701e+08	6.09419e+09
MKE	NA	2015-06-12 13:25:00	2015-06-12 11:25:00	2015-06-12 15:25:00	UTC	7839	15141	< 15	4	356821	28.228	24.7792	2.79712e+11	5.40263e+11
MKE	NA	2015-06-12 17:25:00	2015-06-12 15:25:00	2015-06-12 19:25:00	UTC	7662	10700	< 15	4	300704	22.0591	20.8822	2.30399e+11	3.21753e+11
MKE	NA	2015-06-12 21:25:00	2015-06-12 19:25:00	2015-06-12 23:25:00	UTC	1401	1326	< 15	4	280744	20.2733	19.4961	3.93323e+10	3.72268e+10
MKE	NA	2015-06-13 01:25:00	2015-06-12 23:25:00	2015-06-13 03:25:00	UTC	778	842	< 15	4	270652	19.0797	18.7953	2.10567e+10	2.27889e+10
MKE	NA	2015-06-13 05:25:00	2015-06-13 03:25:00	2015-06-13 07:25:00	UTC	1831	1212	< 15	4	278812	20.1969	19.362	5.10506e+10	3.37921e+10
MKE	NA	2015-06-13 09:25:00	2015-06-13 07:25:00	2015-06-13 12:42:30	UTC	972	1233	< 15	5.29167	417064	23.7206	21.8931	4.05386e+10	5.1424e+10
MKE	NA	2015-06-13 16:00:00	2015-06-13 12:42:30	2015-06-13 20:00:00	UTC	252	< 225	1594	7.29167	687055	28.0465	26.1735	1.73138e+10	1.54588e+10
MKE	NA	2015-06-14	2015-06-13 20:00:00	2015-06-14 04:00:00	UTC	449	691	2567	8	823119	29.5076	28.5805	3.69581e+10	5.68776e+10
MKE	NA	2015-06-14 08:00:00	2015-06-14 04:00:00	2015-06-14 11:07:30	UTC	2434	5190	41200	7.125	907605	39.8209	35.3842	2.20911e+11	4.71047e+11
MKE	NA	2015-06-14 14:15:00	2015-06-14 11:07:30	2015-06-14 18:15:00	UTC	1158	3436	8079	7.125	828772	33.2318	32.3108	9.59719e+10	2.84766e+11
MKE	NA	2015-06-14 22:15:00	2015-06-14 18:15:00	2015-06-15 02:15:00	UTC	837	1022	11386	8	950502	33.8048	33.0035	7.95571e+10	9.71414e+10
MKE	NA	2015-06-15 06:15:00	2015-06-15 02:15:00	2015-06-15 10:25:00	UTC	905	1006	21253	8.16667	982000	34.0913	33.4014	8.88711e+10	9.87893e+10
MKE	NA	2015-06-15 14:35:00	2015-06-15 10:25:00	2015-06-15 18:35:00	UTC	1091	1424	8574	8.16667	1.03019e+06	36.9561	35.0404	1.12393e+11	1.46699e+11
MKE	NA	2015-06-15 22:35:00	2015-06-15 18:35:00	2015-06-16 02:35:00	UTC	1485	1302	31352	8	1.00811e+06	36.1921	35.0039	1.49705e+11	1.31256e+11
MKE	NA	2015-06-16 06:35:00	2015-06-16 02:35:00	2015-06-16 10:35:00	UTC	840	878	12015	8	966917	34.3778	33.5735	8.12211e+10	8.48954e+10
MKE	NA	2015-07-05 13:35:00	2015-07-05 09:35:00	2015-07-05 17:35:00	UTC	< 7.5	< 7.5	< 7.5	8	180795	6.44583	6.27762	1.35597e+08	1.35597e+08
MKE	NA	2015-07-05 21:35:00	2015-07-05 17:35:00	2015-07-06 01:35:00	UTC	< 7.5	126	< 7.5	8	175546	6.33124	6.09534	1.31659e+08	2.21188e+09
MKE	NA	2015-07-06 05:35:00	2015-07-06 01:35:00	2015-07-06 09:35:00	UTC	< 112.5	< 7.5	< 7.5	8	176957	6.33124	6.14433	1.99076e+09	1.32718e+08
MKE	NA	2015-07-06 14:10:00	2015-07-06 12:10:00	2015-07-06 16:10:00	UTC	< 15	< 15	< 15	4	85961.6	6.0734	5.96955	1.28942e+08	1.28942e+08
MKE	NA	2015-07-06 18:10:00	2015-07-06 16:10:00	2015-07-06 20:10:00	UTC	< 15	< 15	< 15	4	94143.5	8.25066	6.53774	1.41215e+08	1.41215e+08
MKE	NA	2015-07-06 22:10:00	2015-07-06 20:10:00	2015-07-07 00:10:00	UTC	13417	26914	< 15	4	150096	11.4306	10.4233	2.01384e+11	4.03969e+11
MKE	NA	2015-07-07 02:10:00	2015-07-07 00:10:00	2015-07-07 04:10:00	UTC	2825	5439	< 15	4	127216	9.9982	8.83447	3.59386e+10	6.9193e+10
MKE	NA	2015-07-07 06:10:00	2015-07-07 04:10:00	2015-07-07 08:10:00	UTC	2286	4991	< 15	4	256091	24.8761	17.7841	5.85425e+10	1.27815e+11
MKE	NA	2015-07-07 10:10:00	2015-07-07 08:10:00	2015-07-07 12:35:00	UTC	24318	43288	< 15	4.41667	322342	24.9525	20.2731	7.83871e+11	1.39535e+12
MKE	NA	2015-07-07 15:00:00	2015-07-07 12:35:00	2015-07-07 17:00:00	UTC	13922	24578	< 15	4.41667	227369	16.3294	14.2999	3.16543e+11	5.58827e+11
MKE	NA	2015-07-07 19:00:00	2015-07-07 17:00:00	2015-07-07 21:00:00	UTC	14296	13871	< 15	4	163079	12.4906	11.325	2.33139e+11	2.26208e+11
MKE	NA	2015-07-07 23:00:00	2015-07-07 21:00:00	2015-07-08 01:00:00	UTC	7538	6977	< 15	4	144322	10.5998	10.0224	1.0879e+11	1.00694e+11
MKE	NA	2015-07-08 03:00:00	2015-07-08 01:00:00	2015-07-08 05:00:00	UTC	2793	2710	< 15	4	130038	9.48253	9.03043	3.63197e+10	3.52404e+10
MKE	NA	2015-07-08 07:00:00	2015-07-08 05:00:00	2015-07-08 09:37:30	UTC	1023	1556	< 15	4.625	135517	8.70903	8.13917	1.38634e+10	2.10865e+10
MKE	NA	2015-07-08 12:15:00	2015-07-08 09:37:30	2015-07-08 16:15:00	UTC	< 225	516	< 15	6.625	172774	7.82094	7.24419	3.88742e+09	8.91515e+09
MKE	NA	2015-07-08 20:15:00	2015-07-08 16:15:00	2015-07-09 00:15:00	UTC	< 225	< 225	< 15	8	201239	7.10474	6.98746	4.52788e+09	4.52788e+09
MKE	NA	2015-07-09 04:15:00	2015-07-09 00:15:00	2015-07-09 08:15:00	UTC	258	491	< 15	8	233719	11.5789	8.11525	6.02996e+09	1.14756e+10
MKE	NA	2015-09-08 08:55:00	2015-09-08 07:55:00	2015-09-08 09:55:00	UTC	< 225	< 225	< 15	2	32790.6	4.641	4.55426	7.3779e+08	7.3779e+08
MKE	NA	2015-09-08 10:55:00	2015-09-08 09:55:00	2015-09-08 13:10:00	UTC	< 225	< 225	< 15	3.25	56731.9	5.70098	4.84888	1.27647e+09	1.27647e+09
MKE	NA	2015-09-08 15:25:00	2015-09-08 13:10:00	2015-09-08 17:25:00	UTC	19060	31580	< 15	4.25	172233	19.3852	11.257	3.28276e+11	5.43911e+11
MKE	NA	2015-09-08 19:25:00	2015-09-08 17:25:00	2015-09-08 21:25:00	UTC	2234	2282	< 15	4	324527	24.7233	22.5366	7.24995e+10	7.40572e+10
MKE	NA	2015-09-08 23:25:00	2015-09-08 21:25:00	2015-09-09 01:25:00	UTC	15547	18789	9148	4	270030	20.8081	18.7521	4.19816e+11	5.0736e+11
MKE	NA	2015-09-09 03:25:00	2015-09-09 01:25:00	2015-09-09 05:25:00	UTC	17916	22173	9842	4	207894	16.53	14.4371	3.72463e+11	4.60963e+11
MKE	NA	2015-09-09 07:25:00	2015-09-09 05:25:00	2015-09-09 09:25:00	UTC	11980	12315	5130	4	173166	13.1017	12.0254	2.07454e+11	2.13255e+11
MKE	NA	2015-09-09 11:25:00	2015-09-09 09:25:00	2015-09-09 14:55:00	UTC	8365	9987	2759	5.5	198792	11.1155	10.04	1.6629e+11	1.98534e+11
MKE	NA	2015-09-09 18:25:00	2015-09-09 14:55:00	2015-09-09 22:25:00	UTC	2281	1678	< 15	7.5	235558	9.48253	8.72436	5.37308e+10	3.95266e+10
MKE	NA	2015-09-10 02:25:00	2015-09-09 22:25:00	2015-09-10 06:25:00	UTC	854	848	< 15	8	234869	8.3939	8.15517	2.00578e+10	1.99169e+10
MKE	NA	2015-09-10 10:25:00	2015-09-10 06:25:00	2015-09-10 14:25:00	UTC	1186	793	< 15	8	240382	9.1674	8.3466	2.85093e+10	1.90623e+10
