# Supplementary material for: High levels of sewage contamination released from urban areas after storm events: A quantitative survey with sewage specific bacterial indicators
Source: PLoS Med. 2018 Jul 24;15(7):e1002614. doi: 10.1371/journal.pmed.1002614 (PMC6057621; doi:10.1371/journal.pmed.1002614)
Supplement: S3 Data — CFU, colony-forming units; KK, Kinnickinnic; MKE, Milwaukee; mL, milliliters; MN, Menomonee; NA, not applicable or not analyzed; UTC, Universal Time Coordinated. (XLSX) [file pmed.1002614.s009.xlsx]

## Sheet: S3 Data
S3 Data. Concentrations of standard fecal indicator bacteria for samples collected in the KK River, MN River, MKE River, and Milwaukee estuary (MKE estuary) in Milwaukee, Wisconsin in 2014 and 2015. CFU, colony-forming units; KK, Kinnickinnic; MKE, Milwaukee; mL, milliliters; MN, Menomonee; NA, not applicable or not analyzed; UTC, Universal Time Coordinated
Site Abbreviation	USGS Station Number	Sample Start Date Time	Time Zone	Enterococci (CFU/100mL)	E. coli (CFU/100mL)	Fecal coliforms (CFU/100mL)
MKE estuary	04087170	2014-04-13 18:30:00	UTC	1300	100	3700
MKE estuary	04087170	2014-04-13 20:30:00	UTC	290	250	3000
MKE estuary	04087170	2014-04-13 22:30:00	UTC	710	350	2300
MKE estuary	04087170	2014-04-14 00:30:00	UTC	770	390	3300
MKE estuary	04087170	2014-04-14 02:30:00	UTC	1600	840	5000
MKE estuary	04087170	2014-04-14 04:30:00	UTC	370	360	1300
MKE estuary	04087170	2014-04-14 06:30:00	UTC	2300	420	2000
MKE estuary	04087170	2014-04-14 08:30:00	UTC	1900	360	2400
MKE estuary	04087170	2014-04-14 10:30:00	UTC	2300	600	4000
MKE estuary	04087170	2014-04-14 12:30:00	UTC	1100	1480	4400
MKE estuary	04087170	2014-04-14 14:30:00	UTC	3000	1600	8600
MKE estuary	04087170	2014-04-27 15:00:00	UTC	3	9	350
MKE estuary	04087170	2014-04-27 17:00:00	UTC	5	10	380
MKE estuary	04087170	2014-04-27 19:00:00	UTC	5	13	220
MKE estuary	04087170	2014-04-27 21:00:00	UTC	22	16	700
MKE estuary	04087170	2014-04-27 23:00:00	UTC	4	10	1000
MKE estuary	04087170	2014-04-28 01:00:00	UTC	7	17	400
MKE estuary	04087170	2014-04-28 03:00:00	UTC	6	130	3000
MKE estuary	04087170	2014-04-28 05:00:00	UTC	8	100	1800
MKE estuary	04087170	2014-04-28 07:00:00	UTC	100	150	2900
MKE estuary	04087170	2014-04-28 09:00:00	UTC	9	220	3800
MKE estuary	04087170	2014-04-28 11:00:00	UTC	120	130	4100
MKE estuary	04087170	2014-04-28 13:35:00	UTC	120	124	1000
MKE estuary	04087170	2014-04-28 15:35:00	UTC	31	48	260
MKE estuary	04087170	2014-04-28 17:35:00	UTC	31	40	210
MKE estuary	04087170	2014-04-28 19:35:00	UTC	14	44	210
MKE estuary	04087170	2014-04-28 21:35:00	UTC	17	33	210
MKE estuary	04087170	2014-04-28 23:35:00	UTC	24	22	120
MKE estuary	04087170	2014-04-29 01:35:00	UTC	19	40	280
MKE estuary	04087170	2014-04-29 03:35:00	UTC	40	90	210
MKE estuary	04087170	2014-04-29 05:35:00	UTC	40	100	320
MKE estuary	04087170	2014-04-29 07:35:00	UTC	100	90	270
MKE estuary	04087170	2014-04-29 09:35:00	UTC	120	140	410
MKE estuary	04087170	2014-04-29 11:35:00	UTC	210	NA	520
MKE estuary	04087170	2014-04-29 14:05:00	UTC	128	98	390
MKE estuary	04087170	2014-04-29 16:05:00	UTC	192	120	460
MKE estuary	04087170	2014-04-29 18:05:00	UTC	148	230	1000
MKE estuary	04087170	2014-04-29 20:05:00	UTC	220	100	1300
MKE estuary	04087170	2014-04-29 22:05:00	UTC	220	124	1500
MKE estuary	04087170	2014-04-30 00:05:00	UTC	127	121	1300
MKE estuary	04087170	2014-04-30 02:05:00	UTC	320	166	1400
MKE estuary	04087170	2014-04-30 04:05:00	UTC	280	104	1300
MKE estuary	04087170	2014-04-30 06:05:00	UTC	290	100	1200
MKE estuary	04087170	2014-04-30 08:05:00	UTC	200	80	1000
MKE estuary	04087170	2014-04-30 10:05:00	UTC	200	103	300
MKE estuary	04087170	2014-04-30 12:40:00	UTC	320	137	1500
MKE estuary	04087170	2014-04-30 14:40:00	UTC	190	210	1800
MKE estuary	04087170	2014-04-30 16:40:00	UTC	200	210	790
MKE estuary	04087170	2014-04-30 18:40:00	UTC	178	130	1000
MKE estuary	04087170	2014-04-30 20:40:00	UTC	149	110	680
MKE estuary	04087170	2014-04-30 22:40:00	UTC	141	105	850
MKE estuary	04087170	2014-05-01 00:40:00	UTC	137	115	380
MKE estuary	04087170	2014-05-01 02:40:00	UTC	151	127	630
MKE estuary	04087170	2014-05-01 04:40:00	UTC	154	190	540
MKE estuary	04087170	2014-05-01 06:40:00	UTC	155	127	770
MKE estuary	04087170	2014-05-01 08:40:00	UTC	137	230	620
MKE estuary	04087170	2014-05-01 10:40:00	UTC	118	150	370
MKE estuary	04087170	2014-05-01 12:25:00	UTC	40	96	370
MKE estuary	04087170	2014-05-01 14:25:00	UTC	42	81	420
MKE estuary	04087170	2014-05-01 16:25:00	UTC	46	82	270
MKE estuary	04087170	2014-05-01 18:25:00	UTC	39	60	250
MKE estuary	04087170	2014-05-01 20:25:00	UTC	55	85	200
MKE estuary	04087170	2014-05-01 22:25:00	UTC	47	95	430
MKE estuary	04087170	2014-05-02 00:25:00	UTC	32	102	460
MKE estuary	04087170	2014-05-02 02:25:00	UTC	44	92	20
MKE estuary	04087170	2014-05-02 04:25:00	UTC	28	77	440
MKE estuary	04087170	2014-05-02 06:25:00	UTC	27	66	200
MKE estuary	04087170	2014-05-02 08:25:00	UTC	40	95	1000
MKE estuary	04087170	2014-05-02 10:25:00	UTC	30	89	500
MKE estuary	04087170	2014-05-11 15:20:00	UTC	5	15	170
MKE estuary	04087170	2014-05-11 17:20:00	UTC	4	13	140
MKE estuary	04087170	2014-05-11 19:20:00	UTC	7	7	100
MKE estuary	04087170	2014-05-11 21:20:00	UTC	3	11	150
MKE estuary	04087170	2014-05-11 23:20:00	UTC	1	14	200
MKE estuary	04087170	2014-05-12 01:20:00	UTC	2	20	240
MKE estuary	04087170	2014-05-12 03:20:00	UTC	3	14	250
MKE estuary	04087170	2014-05-12 05:20:00	UTC	10	20	210
MKE estuary	04087170	2014-05-12 07:20:00	UTC	7	15	270
MKE estuary	04087170	2014-05-12 09:20:00	UTC	10	25	280
MKE estuary	04087170	2014-05-12 11:20:00	UTC	12	17	270
MKE estuary	04087170	2014-05-12 12:35:00	UTC	1	15	61
MKE estuary	04087170	2014-05-12 14:35:00	UTC	3	20	100
MKE estuary	04087170	2014-05-12 16:35:00	UTC	20	26	100
MKE estuary	04087170	2014-05-12 18:35:00	UTC	48	54	420
MKE estuary	04087170	2014-05-12 20:35:00	UTC	88	80	590
MKE estuary	04087170	2014-05-12 22:35:00	UTC	80	84	490
MKE estuary	04087170	2014-05-13 00:35:00	UTC	96	160	570
MKE estuary	04087170	2014-05-13 02:35:00	UTC	248	188	2600
MKE estuary	04087170	2014-05-13 04:35:00	UTC	1270	1440	9800
MKE estuary	04087170	2014-05-13 06:35:00	UTC	2010	1830	8600
MKE estuary	04087170	2014-05-13 08:35:00	UTC	2280	1830	8500
MKE estuary	04087170	2014-05-13 10:35:00	UTC	2510	2150	6200
MKE estuary	04087170	2014-05-13 14:20:00	UTC	1880	1740	4000
MKE estuary	04087170	2014-05-13 16:20:00	UTC	1560	1440	3400
MKE estuary	04087170	2014-05-13 18:20:00	UTC	1730	1220	3400
MKE estuary	04087170	2014-05-13 20:20:00	UTC	1330	850	3700
MKE estuary	04087170	2014-05-13 22:20:00	UTC	880	700	2300
MKE estuary	04087170	2014-05-14 00:20:00	UTC	890	580	1800
MKE estuary	04087170	2014-05-14 02:20:00	UTC	670	420	2700
MKE estuary	04087170	2014-05-14 04:20:00	UTC	580	420	1600
MKE estuary	04087170	2014-05-14 06:20:00	UTC	410	390	1500
MKE estuary	04087170	2014-05-14 08:20:00	UTC	350	280	1800
MKE estuary	04087170	2014-05-14 10:20:00	UTC	450	360	1100
MKE estuary	04087170	2014-05-26 12:30:00	UTC	2	22	140
MKE estuary	04087170	2014-05-26 14:30:00	UTC	2	20	80
MKE estuary	04087170	2014-05-26 16:30:00	UTC	6	4	50
MKE estuary	04087170	2014-05-26 18:30:00	UTC	6	4	100
MKE estuary	04087170	2014-05-26 20:30:00	UTC	1	14	110
MKE estuary	04087170	2014-05-26 22:30:00	UTC	2	6	120
MKE estuary	04087170	2014-05-27 00:30:00	UTC	4	16	70
MKE estuary	04087170	2014-05-27 02:30:00	UTC	2	6	120
MKE estuary	04087170	2014-05-27 04:30:00	UTC	3	8	100
MKE estuary	04087170	2014-05-27 06:30:00	UTC	4	4	120
MKE estuary	04087170	2014-05-27 08:30:00	UTC	4	8	150
MKE estuary	04087170	2014-05-27 10:30:00	UTC	10	8	100
MKE estuary	04087170	2014-05-27 15:35:00	UTC	5	6	37
MKE estuary	04087170	2014-05-27 17:35:00	UTC	2	9	60
MKE estuary	04087170	2014-05-27 19:35:00	UTC	2	13	31
MKE estuary	04087170	2014-05-27 21:35:00	UTC	18	27	49
MKE estuary	04087170	2014-05-27 23:35:00	UTC	27	29	77
MKE estuary	04087170	2014-05-28 01:35:00	UTC	21	27	19
MKE estuary	04087170	2014-05-28 03:35:00	UTC	22	39	76
MKE estuary	04087170	2014-05-28 05:35:00	UTC	16	44	117
MKE estuary	04087170	2014-05-28 07:35:00	UTC	22	68	122
MKE estuary	04087170	2014-05-28 09:35:00	UTC	31	87	300
MKE estuary	04087170	2014-05-28 11:35:00	UTC	24	77	213
MKE estuary	04087170	2014-05-28 13:35:00	UTC	12	80	110
MKE estuary	04087170	2014-06-10 17:55:00	UTC	11	15	120
MKE estuary	04087170	2014-06-10 19:55:00	UTC	4	15	100
MKE estuary	04087170	2014-06-10 21:55:00	UTC	7	20	140
MKE estuary	04087170	2014-06-10 23:55:00	UTC	9	22	210
MKE estuary	04087170	2014-06-11 01:55:00	UTC	7	20	100
MKE estuary	04087170	2014-06-11 03:55:00	UTC	19	15	120
MKE estuary	04087170	2014-06-11 05:55:00	UTC	20	26	32
MKE estuary	04087170	2014-06-11 07:55:00	UTC	75	24	200
MKE estuary	04087170	2014-06-11 09:55:00	UTC	57	31	110
MKE estuary	04087170	2014-06-11 11:55:00	UTC	33	37	120
MKE estuary	04087170	2014-06-11 13:55:00	UTC	25	25	170
MKE estuary	04087170	2014-06-11 15:55:00	UTC	45	39	120
MKE estuary	04087170	2014-06-11 17:55:00	UTC	26	43	120
MKE estuary	04087170	2014-06-11 19:55:00	UTC	45	46	180
MKE estuary	04087170	2014-06-11 21:55:00	UTC	35	49	140
MKE estuary	04087170	2014-06-11 23:55:00	UTC	76	92	350
MKE estuary	04087170	2014-06-12 01:55:00	UTC	120	181	500
MKE estuary	04087170	2014-06-12 03:55:00	UTC	580	177	1500
MKE estuary	04087170	2014-06-12 05:55:00	UTC	450	180	2700
MKE estuary	04087170	2014-06-12 07:55:00	UTC	500	226	3200
MKE estuary	04087170	2014-06-12 09:55:00	UTC	670	337	3000
MKE estuary	04087170	2014-06-12 11:55:00	UTC	550	306	2300
MKE estuary	04087170	2014-06-15 20:30:00	UTC	2	12	100
MKE estuary	04087170	2014-06-15 22:30:00	UTC	7	10	110
MKE estuary	04087170	2014-06-16 00:30:00	UTC	2	19	150
MKE estuary	04087170	2014-06-16 02:30:00	UTC	4	9	100
MKE estuary	04087170	2014-06-16 04:30:00	UTC	3	12	170
MKE estuary	04087170	2014-06-16 06:30:00	UTC	10	9	100
MKE estuary	04087170	2014-06-16 08:30:00	UTC	10	16	110
MKE estuary	04087170	2014-06-16 10:30:00	UTC	12	12	130
MKE estuary	04087170	2014-06-16 13:10:00	UTC	10	12	50
MKE estuary	04087170	2014-06-16 15:10:00	UTC	7	15	70
MKE estuary	04087170	2014-06-16 17:10:00	UTC	13	10	50
MKE estuary	04087170	2014-06-16 19:10:00	UTC	9	8	120
MKE estuary	04087170	2014-06-16 21:10:00	UTC	8	12	70
MKE estuary	04087170	2014-06-16 23:10:00	UTC	6	15	120
MKE estuary	04087170	2014-06-17 01:10:00	UTC	10	10	150
MKE estuary	04087170	2014-06-17 03:10:00	UTC	9	8	100
MKE estuary	04087170	2014-06-17 05:10:00	UTC	6	24	520
MKE estuary	04087170	2014-06-17 07:10:00	UTC	100	19	120
MKE estuary	04087170	2014-06-17 09:10:00	UTC	90	20	120
MKE estuary	04087170	2014-06-17 11:10:00	UTC	24	32	170
MKE estuary	04087170	2014-06-17 23:10:00	UTC	21	20	120
MKE estuary	04087170	2014-06-18 01:10:00	UTC	40	150	1200
MKE estuary	04087170	2014-06-18 03:10:00	UTC	140	170	1000
MKE estuary	04087170	2014-06-18 05:10:00	UTC	920	240	1200
MKE estuary	04087170	2014-06-18 07:10:00	UTC	1320	500	2500
MKE estuary	04087170	2014-06-18 09:10:00	UTC	NA	980	NA
MKE estuary	04087170	2014-06-18 11:10:00	UTC	4400	1210	44000
MKE estuary	04087170	2014-06-18 15:15:00	UTC	11700	2900	32000
MKE estuary	04087170	2014-06-18 16:00:00	UTC	13200	3000	25000
MKE estuary	04087170	2014-06-18 18:00:00	UTC	14000	4100	45000
MKE estuary	04087170	2014-06-18 20:00:00	UTC	8700	5400	42000
MKE estuary	04087170	2014-06-18 22:00:00	UTC	8900	4400	20000
MKE estuary	04087170	2014-06-19	UTC	6600	4200	24000
MKE estuary	04087170	2014-06-19 02:00:00	UTC	8800	2300	21000
MKE estuary	04087170	2014-06-19 04:00:00	UTC	7200	2400	16000
MKE estuary	04087170	2014-06-19 06:00:00	UTC	8000	2500	24000
MKE estuary	04087170	2014-06-19 08:00:00	UTC	8400	5000	24000
MKE estuary	04087170	2014-06-19 10:00:00	UTC	5000	2100	16000
MKE estuary	04087170	2014-06-19 12:00:00	UTC	8600	2300	10000
MKE estuary	04087170	2014-06-19 13:30:00	UTC	3900	2000	7000
MKE estuary	04087170	2014-06-19 15:30:00	UTC	4400	2400	24000
MKE estuary	04087170	2014-06-19 17:30:00	UTC	2100	1900	15000
MKE estuary	04087170	2014-06-19 19:30:00	UTC	2000	1500	10000
MKE estuary	04087170	2014-06-19 21:30:00	UTC	2300	1400	10000
MKE estuary	04087170	2014-06-19 23:30:00	UTC	1200	1600	11000
MKE estuary	04087170	2014-06-20 01:30:00	UTC	1400	1600	10000
MKE estuary	04087170	2014-06-20 03:30:00	UTC	1500	1200	7000
MKE estuary	04087170	2014-06-20 05:30:00	UTC	1600	1200	12000
MKE estuary	04087170	2014-06-20 07:30:00	UTC	1200	1000	5000
MKE estuary	04087170	2014-06-20 09:30:00	UTC	1200	1200	10000
MKE estuary	04087170	2014-06-20 11:30:00	UTC	1200	1000	7000
MKE estuary	04087170	2014-06-20 14:30:00	UTC	1100	680	9300
MKE estuary	04087170	2014-06-20 16:30:00	UTC	890	610	2700
MKE estuary	04087170	2014-06-20 18:30:00	UTC	610	460	2600
MKE estuary	04087170	2014-06-20 20:30:00	UTC	580	470	3000
MKE estuary	04087170	2014-06-20 22:30:00	UTC	610	520	4600
MKE estuary	04087170	2014-06-21 00:30:00	UTC	520	360	3500
MKE estuary	04087170	2014-06-21 02:30:00	UTC	550	310	1400
MKE estuary	04087170	2014-06-21 04:30:00	UTC	470	280	1600
MKE estuary	04087170	2014-06-21 06:30:00	UTC	430	310	2100
MKE estuary	04087170	2014-06-21 08:30:00	UTC	430	280	1400
MKE estuary	04087170	2014-06-21 10:30:00	UTC	440	250	1600
MKE estuary	04087170	2014-06-21 12:30:00	UTC	440	320	1200
MKE estuary	04087170	2014-06-30 09:25:00	UTC	122	206	1400
MKE estuary	04087170	2014-06-30 12:55:00	UTC	104	203	1730
MKE estuary	04087170	2014-06-30 14:55:00	UTC	79	185	1850
MKE estuary	04087170	2014-07-01 03:50:00	UTC	240	270	2700
MKE estuary	04087170	2014-07-01 05:20:00	UTC	430	270	2500
MKE estuary	04087170	2014-07-01 07:20:00	UTC	200	330	1500
MKE estuary	04087170	2014-07-01 09:20:00	UTC	280	490	1600
MKE estuary	04087170	2014-07-01 11:20:00	UTC	580	450	2900
MKE estuary	04087170	2014-07-21 12:10:00	UTC	14	43	150
MKE estuary	04087170	2014-07-21 14:10:00	UTC	14	37	130
MKE estuary	04087170	2014-07-21 16:10:00	UTC	9	39	140
MKE estuary	04087170	2014-07-21 18:10:00	UTC	5	32	100
MKE estuary	04087170	2014-07-21 20:10:00	UTC	4	17	100
MKE estuary	04087170	2014-07-21 22:10:00	UTC	6	34	60
MKE estuary	04087170	2014-07-22 00:10:00	UTC	8	24	60
MKE estuary	04087170	2014-07-22 02:10:00	UTC	11	25	130
MKE estuary	04087170	2014-07-22 04:10:00	UTC	6	12	110
MKE estuary	04087170	2014-07-22 06:10:00	UTC	12	35	130
MKE estuary	04087170	2014-07-22 08:10:00	UTC	17	59	110
MKE estuary	04087170	2014-07-22 10:10:00	UTC	10	67	180
MKE estuary	04087170	2014-08-11 15:15:00	UTC	60	30	100
MKE estuary	04087170	2014-08-11 17:15:00	UTC	46	24	150
MKE estuary	04087170	2014-08-11 19:15:00	UTC	28	22	100
MKE estuary	04087170	2014-08-11 21:15:00	UTC	26	22	24
MKE estuary	04087170	2014-08-11 23:15:00	UTC	30	46	100
MKE estuary	04087170	2014-08-12 01:15:00	UTC	19	34	170
MKE estuary	04087170	2014-08-12 03:15:00	UTC	40	36	100
MKE estuary	04087170	2014-08-12 05:15:00	UTC	48	80	800
MKE estuary	04087170	2014-08-12 07:15:00	UTC	178	250	2400
MKE estuary	04087170	2014-08-12 09:15:00	UTC	230	480	3300
MKE estuary	04087170	2014-08-12 11:15:00	UTC	240	380	2100
MKE estuary	04087170	2014-08-12 14:35:00	UTC	110	776	5400
MKE estuary	04087170	2014-08-12 16:35:00	UTC	136	830	6700
MKE estuary	04087170	2014-08-12 18:35:00	UTC	150	862	9100
MKE estuary	04087170	2014-08-12 20:35:00	UTC	116	1012	6900
MKE estuary	04087170	2014-08-12 22:35:00	UTC	66	640	6400
MKE estuary	04087170	2014-08-13 00:35:00	UTC	66	522	4300
MKE estuary	04087170	2014-08-13 02:35:00	UTC	62	816	7000
MKE estuary	04087170	2014-08-13 04:35:00	UTC	72	506	3300
MKE estuary	04087170	2014-08-13 06:35:00	UTC	58	576	2530
MKE estuary	04087170	2014-08-13 08:35:00	UTC	38	522	2900
MKE estuary	04087170	2014-08-13 10:35:00	UTC	40	434	32
MKE estuary	04087170	2014-08-13 12:35:00	UTC	32	388	1700
MKE estuary	04087170	2014-08-13 14:40:00	UTC	28	284	3300
MKE estuary	04087170	2014-08-13 18:40:00	UTC	18	168	1200
MKE estuary	04087170	2014-08-13 22:40:00	UTC	18	114	800
MKE estuary	04087170	2014-08-14 02:40:00	UTC	86	106	1000
MKE estuary	04087170	2014-08-14 06:40:00	UTC	54	84	1100
MKE estuary	04087170	2014-08-14 10:40:00	UTC	6	108	400
MKE estuary	04087170	2014-08-18 15:00:00	UTC	12	40	500
MKE estuary	04087170	2014-08-18 17:00:00	UTC	20	40	800
MKE estuary	04087170	2014-08-18 19:00:00	UTC	5	17	700
MKE estuary	04087170	2014-08-18 21:00:00	UTC	20	30	500
MKE estuary	04087170	2014-08-18 23:00:00	UTC	3	50	500
MKE estuary	04087170	2014-08-19 01:00:00	UTC	4	15	400
MKE estuary	04087170	2014-08-19 03:00:00	UTC	4	20	400
MKE estuary	04087170	2014-08-19 05:00:00	UTC	10	50	800
MKE estuary	04087170	2014-08-19 07:00:00	UTC	20	40	500
MKE estuary	04087170	2014-08-19 09:00:00	UTC	240	180	3600
MKE estuary	04087170	2014-08-19 11:00:00	UTC	160	250	1300
MKE estuary	04087170	2014-08-19 13:00:00	UTC	220	280	1500
MKE estuary	04087170	2014-08-19 15:05:00	UTC	100	170	700
MKE estuary	04087170	2014-08-19 17:05:00	UTC	120	200	900
MKE estuary	04087170	2014-08-19 19:05:00	UTC	130	140	500
MKE estuary	04087170	2014-08-19 21:05:00	UTC	130	210	1500
MKE estuary	04087170	2014-08-19 23:05:00	UTC	250	320	2600
MKE estuary	04087170	2014-08-20 01:05:00	UTC	510	240	3400
MKE estuary	04087170	2014-08-20 03:05:00	UTC	640	490	5800
MKE estuary	04087170	2014-08-20 05:05:00	UTC	820	780	7300
MKE estuary	04087170	2014-08-20 07:05:00	UTC	770	770	5400
MKE estuary	04087170	2014-08-20 09:05:00	UTC	1680	1070	7900
MKE estuary	04087170	2014-08-20 11:05:00	UTC	1390	1270	4100
MKE estuary	04087170	2014-08-20 13:05:00	UTC	1220	770	5800
MKE estuary	04087170	2014-08-21 10:15:00	UTC	100	70	700
MKE estuary	04087170	2014-08-21 12:15:00	UTC	40	100	1000
MKE estuary	04087170	2014-08-21 14:15:00	UTC	110	120	800
MKE estuary	04087170	2014-08-21 16:15:00	UTC	60	100	1200
MKE estuary	04087170	2014-08-21 18:25:00	UTC	260	230	1200
MKE estuary	04087170	2014-08-21 20:25:00	UTC	220	170	800
MKE estuary	04087170	2014-08-21 22:25:00	UTC	170	160	800
MKE estuary	04087170	2014-08-22 00:25:00	UTC	90	140	1000
MKE estuary	04087170	2014-08-22 02:25:00	UTC	100	130	700
MKE estuary	04087170	2014-08-22 04:25:00	UTC	50	130	400
MKE estuary	04087170	2014-08-22 06:25:00	UTC	100	130	300
MKE estuary	04087170	2014-08-22 08:25:00	UTC	130	100	900
MKE estuary	04087170	2014-08-22 10:25:00	UTC	170	80	700
MKE estuary	04087170	2014-08-22 12:25:00	UTC	90	140	800
MKE estuary	04087170	2014-08-22 14:50:00	UTC	30	80	600
MKE estuary	04087170	2014-08-22 18:50:00	UTC	40	30	1000
MKE estuary	04087170	2014-08-22 22:50:00	UTC	40	80	200
MKE estuary	04087170	2014-08-23 02:50:00	UTC	50	90	1200
MKE estuary	04087170	2014-08-23 06:50:00	UTC	60	170	1500
MKE estuary	04087170	2014-08-23 10:50:00	UTC	40	190	1400
MKE estuary	04087170	2014-09-10 00:55:00	UTC	2	11	400
MKE estuary	04087170	2014-09-10 02:55:00	UTC	2	20	800
MKE estuary	04087170	2014-09-10 04:55:00	UTC	8	40	700
MKE estuary	04087170	2014-09-10 06:55:00	UTC	7	15	300
MKE estuary	04087170	2014-09-10 08:55:00	UTC	3	10	200
MKE estuary	04087170	2014-09-10 10:55:00	UTC	30	20	300
MKE estuary	04087170	2014-09-10 13:50:00	UTC	45	14	60
MKE estuary	04087170	2014-09-10 15:50:00	UTC	43	13	120
MKE estuary	04087170	2014-09-10 17:50:00	UTC	26	20	200
MKE estuary	04087170	2014-09-10 19:50:00	UTC	13	19	150
MKE estuary	04087170	2014-09-10 21:50:00	UTC	17	22	120
MKE estuary	04087170	2014-09-10 23:50:00	UTC	19	21	120
MKE estuary	04087170	2014-09-11 01:50:00	UTC	29	21	120
MKE estuary	04087170	2014-09-11 03:50:00	UTC	31	24	40
MKE estuary	04087170	2014-09-11 05:50:00	UTC	12	25	100
MKE estuary	04087170	2014-09-11 07:50:00	UTC	17	16	60
MKE estuary	04087170	2014-09-11 09:50:00	UTC	28	16	120
MKE estuary	04087170	2014-09-11 11:50:00	UTC	39	25	110
MKE estuary	04087170	2014-09-11 13:55:00	UTC	9	25	250
MKE estuary	04087170	2014-09-11 17:55:00	UTC	15	32	180
MKE estuary	04087170	2015-04-09 15:30:00	UTC	50	470	1700
MKE estuary	04087170	2015-04-09 16:30:00	UTC	1100	900	2100
MKE estuary	04087170	2015-04-09 17:30:00	UTC	2900	2000	4800
MKE estuary	04087170	2015-04-09 19:30:00	UTC	1100	3000	10400
MKE estuary	04087170	2015-04-09 21:30:00	UTC	1160	8000	36000
MKE estuary	04087170	2015-04-09 23:30:00	UTC	900	6000	23000
MKE estuary	04087170	2015-04-10 01:30:00	UTC	2020	3400	12000
MKE estuary	04087170	2015-04-10 03:30:00	UTC	1490	4000	43000
MKE estuary	04087170	2015-04-10 05:30:00	UTC	70	6600	35000
MKE estuary	04087170	2015-04-10 07:30:00	UTC	1370	6400	19000
MKE estuary	04087170	2015-04-10 09:30:00	UTC	100	5000	21000
MKE estuary	04087170	2015-04-10 11:30:00	UTC	360	3100	9000
MKE estuary	04087170	2015-04-10 15:00:00	UTC	1400	2760	5000
MKE estuary	04087170	2015-04-10 17:00:00	UTC	1550	2420	3500
MKE estuary	04087170	2015-04-10 19:00:00	UTC	1500	1920	3400
MKE estuary	04087170	2015-04-10 21:00:00	UTC	1250	2290	3300
MKE estuary	04087170	2015-04-10 23:00:00	UTC	1220	2280	5400
MKE estuary	04087170	2015-04-11 01:00:00	UTC	1150	2220	3600
MKE estuary	04087170	2015-04-11 03:00:00	UTC	1030	1270	3600
MKE estuary	04087170	2015-04-11 05:00:00	UTC	740	1300	2700
MKE estuary	04087170	2015-04-11 07:00:00	UTC	970	1130	2500
MKE estuary	04087170	2015-04-11 09:00:00	UTC	900	1430	3200
MKE estuary	04087170	2015-04-11 11:00:00	UTC	730	1210	1070
MKE estuary	04087170	2015-04-11 14:20:00	UTC	400	730	2300
MKE estuary	04087170	2015-04-11 18:20:00	UTC	490	630	2300
MKE estuary	04087170	2015-04-11 22:20:00	UTC	460	590	2100
MKE estuary	04087170	2015-04-12 02:20:00	UTC	300	570	2600
MKE estuary	04087170	2015-04-12 06:20:00	UTC	420	610	2900
MKE estuary	04087170	2015-04-12 10:20:00	UTC	360	870	3300
MKE estuary	04087170	2015-04-12 14:10:00	UTC	120	160	570
MKE estuary	04087170	2015-04-12 18:10:00	UTC	100	120	400
MKE estuary	04087170	2015-04-12 22:10:00	UTC	64	134	660
MKE estuary	04087170	2015-04-13 02:10:00	UTC	100	64	700
MKE estuary	04087170	2015-04-13 06:10:00	UTC	84	166	720
MKE estuary	04087170	2015-04-13 10:10:00	UTC	88	88	880
MKE estuary	04087170	2015-04-13 15:20:00	UTC	52	170	1000
MKE estuary	04087170	2015-04-13 19:20:00	UTC	120	230	1200
MKE estuary	04087170	2015-04-13 23:20:00	UTC	53	150	420
MKE estuary	04087170	2015-04-14 03:20:00	UTC	100	100	1200
MKE estuary	04087170	2015-04-14 07:20:00	UTC	120	100	540
MKE estuary	04087170	2015-04-14 11:20:00	UTC	140	100	350
MKE estuary	04087170	2015-05-20 12:20:00	UTC	4	15	110
MKE estuary	04087170	2015-05-20 16:20:00	UTC	3	26	180
MKE estuary	04087170	2015-05-20 20:20:00	UTC	1	16	170
MKE estuary	04087170	2015-05-21 00:20:00	UTC	10	17	130
MKE estuary	04087170	2015-05-21 04:20:00	UTC	2	14	200
MKE estuary	04087170	2015-05-21 08:20:00	UTC	11	26	100
MKE estuary	04087170	2015-06-11 14:05:00	UTC	0	1	200
MKE estuary	04087170	2015-06-11 16:05:00	UTC	8	5	100
MKE estuary	04087170	2015-06-11 18:05:00	UTC	9	10	500
MKE estuary	04087170	2015-06-11 20:05:00	UTC	6	20	40
MKE estuary	04087170	2015-06-11 22:05:00	UTC	10	30	400
MKE estuary	04087170	2015-06-12 00:05:00	UTC	10	30	700
MKE estuary	04087170	2015-06-12 02:05:00	UTC	380	110	500
MKE estuary	04087170	2015-06-12 04:05:00	UTC	200	60	300
MKE estuary	04087170	2015-06-12 06:05:00	UTC	710	150	1600
MKE estuary	04087170	2015-06-12 08:05:00	UTC	720	170	1700
MKE estuary	04087170	2015-06-12 10:05:00	UTC	140	50	1000
MKE estuary	04087170	2015-06-12 12:05:00	UTC	480	540	6200
MKE estuary	04087170	2015-06-12 14:40:00	UTC	760	700	4800
MKE estuary	04087170	2015-06-12 16:40:00	UTC	670	820	5500
MKE estuary	04087170	2015-06-12 18:40:00	UTC	1100	650	3100
MKE estuary	04087170	2015-06-12 20:40:00	UTC	1220	850	3600
MKE estuary	04087170	2015-06-12 22:40:00	UTC	1800	1090	7200
MKE estuary	04087170	2015-06-13 00:40:00	UTC	2140	1530	7800
MKE estuary	04087170	2015-06-13 02:40:00	UTC	1250	1180	3500
MKE estuary	04087170	2015-06-13 04:40:00	UTC	1580	830	4600
MKE estuary	04087170	2015-06-13 06:40:00	UTC	2520	1200	3800
MKE estuary	04087170	2015-06-13 08:40:00	UTC	1720	1060	4200
MKE estuary	04087170	2015-06-13 10:40:00	UTC	1240	910	3900
MKE estuary	04087170	2015-06-13 12:40:00	UTC	1060	690	3800
MKE estuary	04087170	2015-06-13 17:50:00	UTC	200	180	1200
MKE estuary	04087170	2015-06-13 21:50:00	UTC	210	190	1300
MKE estuary	04087170	2015-06-14 01:50:00	UTC	300	380	4700
MKE estuary	04087170	2015-06-14 05:50:00	UTC	270	220	2400
MKE estuary	04087170	2015-06-14 09:50:00	UTC	240	360	1300
MKE estuary	04087170	2015-06-14 13:50:00	UTC	220	220	1500
MKE estuary	04087170	2015-06-14 16:30:00	UTC	100	40	900
MKE estuary	04087170	2015-06-14 20:30:00	UTC	210	250	1500
MKE estuary	04087170	2015-06-15 00:30:00	UTC	260	290	900
MKE estuary	04087170	2015-06-15 04:30:00	UTC	210	290	1000
MKE estuary	04087170	2015-06-15 08:30:00	UTC	240	150	700
MKE estuary	04087170	2015-06-15 12:30:00	UTC	220	150	700
MKE estuary	04087170	2015-06-15 16:15:00	UTC	130	130	900
MKE estuary	04087170	2015-06-15 20:15:00	UTC	170	210	800
MKE estuary	04087170	2015-06-16 00:15:00	UTC	70	210	600
MKE estuary	04087170	2015-06-16 04:15:00	UTC	80	150	500
MKE estuary	04087170	2015-06-16 08:15:00	UTC	120	170	800
MKE estuary	04087170	2015-06-16 12:15:00	UTC	120	190	900
MKE estuary	04087170	2015-06-30 13:05:00	UTC	18	2	120
MKE estuary	04087170	2015-06-30 17:05:00	UTC	167	6	42
MKE estuary	04087170	2015-06-30 21:05:00	UTC	7	135	41
MKE estuary	04087170	2015-07-01 01:05:00	UTC	157	11	26
MKE estuary	04087170	2015-07-01 05:05:00	UTC	154	10	17
MKE estuary	04087170	2015-07-01 09:05:00	UTC	15	15	17
MKE estuary	04087170	2015-07-05 13:45:00	UTC	NA	7	13
MKE estuary	04087170	2015-07-05 17:45:00	UTC	19	12	120
MKE estuary	04087170	2015-07-05 21:45:00	UTC	NA	5	9
MKE estuary	04087170	2015-07-06 01:45:00	UTC	NA	3	13
MKE estuary	04087170	2015-07-06 05:45:00	UTC	NA	4	20
MKE estuary	04087170	2015-07-06 09:45:00	UTC	5	6	110
MKE estuary	04087170	2015-07-06 15:40:00	UTC	1	3	110
MKE estuary	04087170	2015-07-06 17:40:00	UTC	36	25	200
MKE estuary	04087170	2015-07-06 19:40:00	UTC	80	13	100
MKE estuary	04087170	2015-07-06 21:40:00	UTC	32	13	170
MKE estuary	04087170	2015-07-06 23:40:00	UTC	14	15	100
MKE estuary	04087170	2015-07-07 01:40:00	UTC	20	40	160
MKE estuary	04087170	2015-07-07 03:40:00	UTC	21	20	170
MKE estuary	04087170	2015-07-07 05:40:00	UTC	120	100	1600
MKE estuary	04087170	2015-07-07 07:40:00	UTC	80	48	220
MKE estuary	04087170	2015-07-07 09:40:00	UTC	32	36	400
MKE estuary	04087170	2015-07-07 11:40:00	UTC	40	40	240
MKE estuary	04087170	2015-07-07 14:40:00	UTC	22	52	300
MKE estuary	04087170	2015-07-07 16:40:00	UTC	8	61	1000
MKE estuary	04087170	2015-07-07 18:40:00	UTC	11	73	70
MKE estuary	04087170	2015-07-07 20:40:00	UTC	14	63	1100
MKE estuary	04087170	2015-07-07 22:40:00	UTC	22	130	1000
MKE estuary	04087170	2015-07-08 00:40:00	UTC	21	470	190
MKE estuary	04087170	2015-07-08 02:40:00	UTC	73	5500	640
MKE estuary	04087170	2015-07-08 04:40:00	UTC	100	4900	11800
MKE estuary	04087170	2015-07-08 06:40:00	UTC	140	20600	15900
MKE estuary	04087170	2015-07-08 08:40:00	UTC	120	25400	13500
MKE estuary	04087170	2015-07-08 10:40:00	UTC	100	21400	11900
MKE estuary	04087170	2015-07-08 13:40:00	UTC	23	3600	11200
MKE estuary	04087170	2015-07-08 17:40:00	UTC	9	2300	11400
MKE estuary	04087170	2015-07-08 21:40:00	UTC	46	2000	7400
MKE estuary	04087170	2015-07-09 01:40:00	UTC	14	1200	6000
MKE estuary	04087170	2015-07-09 05:40:00	UTC	6	1900	5400
MKE estuary	04087170	2015-07-09 09:40:00	UTC	11	1000	6100
MKE estuary	04087170	2015-08-17 13:40:00	UTC	15	160	1105
MKE estuary	04087170	2015-08-17 15:40:00	UTC	40	180	300
MKE estuary	04087170	2015-08-17 17:40:00	UTC	30	50	310
MKE estuary	04087170	2015-08-17 19:40:00	UTC	6	20	270
MKE estuary	04087170	2015-08-17 21:40:00	UTC	6	30	330
MKE estuary	04087170	2015-08-17 23:40:00	UTC	11	70	460
MKE estuary	04087170	2015-08-18 01:40:00	UTC	10	20	290
MKE estuary	04087170	2015-08-18 03:40:00	UTC	20	90	450
MKE estuary	04087170	2015-08-18 05:40:00	UTC	28	40	290
MKE estuary	04087170	2015-08-18 07:40:00	UTC	20	100	380
MKE estuary	04087170	2015-08-18 09:40:00	UTC	34	60	210
MKE estuary	04087170	2015-08-18 11:40:00	UTC	50	70	410
MKE estuary	04087170	2015-08-18 14:35:00	UTC	0	20	2600
MKE estuary	04087170	2015-08-18 16:35:00	UTC	10	100	2600
MKE estuary	04087170	2015-08-18 18:35:00	UTC	0	110	1000
MKE estuary	04087170	2015-08-18 20:35:00	UTC	10	20	3000
MKE estuary	04087170	2015-08-18 22:35:00	UTC	30	20	2000
MKE estuary	04087170	2015-08-19 00:35:00	UTC	0	100	600
MKE estuary	04087170	2015-08-19 02:35:00	UTC	7000	800	11000
MKE estuary	04087170	2015-08-19 04:35:00	UTC	1300	200	10000
MKE estuary	04087170	2015-08-19 06:35:00	UTC	200	100	11000
MKE estuary	04087170	2015-08-19 08:35:00	UTC	300	210	1000
MKE estuary	04087170	2015-08-19 10:35:00	UTC	400	1400	300
MKE estuary	04087170	2015-08-19 12:35:00	UTC	300	500	5000
MKE estuary	04087170	2015-08-19 14:50:00	UTC	100	120	600
MKE estuary	04087170	2015-08-19 16:50:00	UTC	80	150	700
MKE estuary	04087170	2015-08-19 18:50:00	UTC	110	210	1300
MKE estuary	04087170	2015-08-19 20:50:00	UTC	70	250	1500
MKE estuary	04087170	2015-08-19 22:50:00	UTC	90	240	1700
MKE estuary	04087170	2015-08-20 00:50:00	UTC	60	330	2100
MKE estuary	04087170	2015-08-20 02:50:00	UTC	80	170	700
MKE estuary	04087170	2015-08-20 04:50:00	UTC	70	100	1000
MKE estuary	04087170	2015-08-20 06:50:00	UTC	30	160	600
MKE estuary	04087170	2015-08-20 08:50:00	UTC	20	120	600
MKE estuary	04087170	2015-08-20 10:50:00	UTC	40	70	380
MKE estuary	04087170	2015-08-20 12:50:00	UTC	30	50	400
MKE estuary	04087170	2015-08-20 14:35:00	UTC	29	45	490
MKE estuary	04087170	2015-08-20 18:35:00	UTC	13	34	240
MKE estuary	04087170	2015-08-20 22:35:00	UTC	19	34	320
MKE estuary	04087170	2015-08-21 02:35:00	UTC	17	44	660
MKE estuary	04087170	2015-08-21 06:35:00	UTC	25	54	370
MKE estuary	04087170	2015-08-21 10:35:00	UTC	34	33	140
KK	04087159	2014-04-13 18:30:00	UTC	60	250	2200
KK	04087159	2014-04-13 20:40:00	UTC	320	610	6800
KK	04087159	2014-04-13 22:50:00	UTC	550	460	2600
KK	04087159	2014-04-14 00:55:00	UTC	660	270	1700
KK	04087159	2014-04-14 03:05:00	UTC	410	500	1000
KK	04087159	2014-04-14 05:10:00	UTC	520	810	2800
KK	04087159	2014-04-14 07:20:00	UTC	350	640	2700
KK	04087159	2014-04-14 09:30:00	UTC	640	280	1400
KK	04087159	2014-04-14 11:35:00	UTC	660	300	1000
KK	04087159	2014-04-14 13:45:00	UTC	240	500	1700
KK	04087159	2014-04-14 15:50:00	UTC	350	600	1600
KK	04087159	2014-04-14 18:00:00	UTC	200	360	1040
KK	04087159	2014-04-27 15:00:00	UTC	21	100	1200
KK	04087159	2014-04-27 17:00:00	UTC	100	220	1800
KK	04087159	2014-04-27 19:00:00	UTC	130	18	1000
KK	04087159	2014-04-27 21:00:00	UTC	13	28	340
KK	04087159	2014-04-27 23:00:00	UTC	9	170	190
KK	04087159	2014-04-28 01:00:00	UTC	250	220	330
KK	04087159	2014-04-28 03:00:00	UTC	10	350	1400
KK	04087159	2014-04-28 05:00:00	UTC	100	480	3000
KK	04087159	2014-04-28 07:00:00	UTC	24	220	2800
KK	04087159	2014-04-28 09:00:00	UTC	120	640	3000
KK	04087159	2014-04-28 11:00:00	UTC	200	98	85000
KK	04087159	2014-04-28 15:50:00	UTC	490	950	94000
KK	04087159	2014-04-28 17:50:00	UTC	1750	480	0
KK	04087159	2014-04-28 19:50:00	UTC	1990	810	9500
KK	04087159	2014-04-28 21:50:00	UTC	1870	840	3000
KK	04087159	2014-04-28 23:50:00	UTC	1460	520	3100
KK	04087159	2014-04-29 01:50:00	UTC	1110	560	2100
KK	04087159	2014-04-29 03:50:00	UTC	1520	600	1700
KK	04087159	2014-04-29 05:50:00	UTC	1500	1000	1000
KK	04087159	2014-04-29 07:50:00	UTC	1230	680	17000
KK	04087159	2014-04-29 09:50:00	UTC	1370	420	14000
KK	04087159	2014-04-29 11:50:00	UTC	1420	520	11200
KK	04087159	2014-04-29 13:50:00	UTC	1720	490	5100
KK	04087159	2014-04-29 15:50:00	UTC	1170	370	2900
KK	04087159	2014-04-29 15:45:00	UTC	300	270	1200
KK	04087159	2014-04-29 17:45:00	UTC	600	560	2200
KK	04087159	2014-04-29 19:45:00	UTC	NA	1360	4000
KK	04087159	2014-04-29 21:45:00	UTC	1040	620	2000
KK	04087159	2014-04-29 23:45:00	UTC	500	430	1700
KK	04087159	2014-04-30 01:45:00	UTC	600	290	1700
KK	04087159	2014-04-30 03:45:00	UTC	510	330	3600
KK	04087159	2014-04-30 05:45:00	UTC	390	490	1500
KK	04087159	2014-04-30 07:45:00	UTC	270	280	2300
KK	04087159	2014-04-30 09:45:00	UTC	340	370	3600
KK	04087159	2014-04-30 12:10:00	UTC	290	320	400
KK	04087159	2014-04-30 14:10:00	UTC	108	250	2300
KK	04087159	2014-04-30 16:10:00	UTC	59	150	720
KK	04087159	2014-04-30 18:10:00	UTC	25	120	800
KK	04087159	2014-04-30 20:10:00	UTC	22	131	430
KK	04087159	2014-04-30 22:10:00	UTC	38	125	3100
KK	04087159	2014-05-01 00:10:00	UTC	100	173	5800
KK	04087159	2014-05-01 02:10:00	UTC	110	260	4900
KK	04087159	2014-05-01 04:10:00	UTC	123	450	2200
KK	04087159	2014-05-01 06:10:00	UTC	140	410	4000
KK	04087159	2014-05-01 08:10:00	UTC	109	480	2800
KK	04087159	2014-05-01 10:10:00	UTC	350	520	8900
KK	04087159	2014-05-01 12:05:00	UTC	47	300	2000
KK	04087159	2014-05-01 14:05:00	UTC	38	270	2400
KK	04087159	2014-05-01 16:05:00	UTC	22	176	700
KK	04087159	2014-05-01 18:05:00	UTC	11	108	600
KK	04087159	2014-05-01 20:05:00	UTC	12	60	1000
KK	04087159	2014-05-01 22:05:00	UTC	11	112	1000
KK	04087159	2014-05-02 00:05:00	UTC	56	210	800
KK	04087159	2014-05-02 02:05:00	UTC	56	320	1500
KK	04087159	2014-05-02 04:05:00	UTC	180	440	1100
KK	04087159	2014-05-02 06:05:00	UTC	130	400	1000
KK	04087159	2014-05-02 08:05:00	UTC	86	230	240
KK	04087159	2014-05-02 10:05:00	UTC	71	220	4700
KK	04087159	2014-05-11 15:20:00	UTC	0	15	150
KK	04087159	2014-05-11 17:20:00	UTC	3	5	130
KK	04087159	2014-05-11 19:20:00	UTC	10	21	350
KK	04087159	2014-05-11 21:20:00	UTC	310	10000	14000
KK	04087159	2014-05-11 23:20:00	UTC	3400	138000	790000
KK	04087159	2014-05-12 01:20:00	UTC	1000	4200	57000
KK	04087159	2014-05-12 03:20:00	UTC	1000	2400	11000
KK	04087159	2014-05-12 05:20:00	UTC	320	1000	8000
KK	04087159	2014-05-12 07:20:00	UTC	160	1200	7400
KK	04087159	2014-05-12 09:20:00	UTC	110	1000	4800
KK	04087159	2014-05-12 10:40:00	UTC	37	250	4200
KK	04087159	2014-05-12 12:40:00	UTC	46	220	1800
KK	04087159	2014-05-12 14:40:00	UTC	17	170	1500
KK	04087159	2014-05-12 16:40:00	UTC	1000	5000	27000
KK	04087159	2014-05-12 18:40:00	UTC	2040	NA	NA
KK	04087159	2014-05-12 20:40:00	UTC	1030	8200	21000
KK	04087159	2014-05-12 22:40:00	UTC	800	2600	15000
KK	04087159	2014-05-13 00:40:00	UTC	2800	2500	12000
KK	04087159	2014-05-13 02:40:00	UTC	7900	6900	24000
KK	04087159	2014-05-13 04:40:00	UTC	6600	5300	22000
KK	04087159	2014-05-13 06:40:00	UTC	5800	1070	15000
KK	04087159	2014-05-13 08:40:00	UTC	3900	1000	16000
KK	04087159	2014-05-13 12:15:00	UTC	1150	1220	2200
KK	04087159	2014-05-13 14:15:00	UTC	960	1110	3300
KK	04087159	2014-05-13 16:15:00	UTC	760	1290	6100
KK	04087159	2014-05-13 18:15:00	UTC	760	1410	5000
KK	04087159	2014-05-13 20:15:00	UTC	640	1150	6700
KK	04087159	2014-05-13 22:15:00	UTC	700	750	3700
KK	04087159	2014-05-14 00:15:00	UTC	710	950	4500
KK	04087159	2014-05-14 02:15:00	UTC	700	1180	5200
KK	04087159	2014-05-14 04:15:00	UTC	590	1120	3700
KK	04087159	2014-05-14 06:15:00	UTC	760	890	2100
KK	04087159	2014-05-14 08:15:00	UTC	610	650	3300
KK	04087159	2014-05-14 10:15:00	UTC	650	870	2600
KK	04087159	2014-05-26 12:30:00	UTC	54	88	280
KK	04087159	2014-05-26 14:30:00	UTC	42	120	320
KK	04087159	2014-05-26 16:30:00	UTC	28	100	270
KK	04087159	2014-05-26 18:30:00	UTC	126	112	250
KK	04087159	2014-05-26 20:30:00	UTC	124	700	640
KK	04087159	2014-05-26 22:30:00	UTC	700	1700	6000
KK	04087159	2014-05-27 00:30:00	UTC	20000	56000	570000
KK	04087159	2014-05-27 02:30:00	UTC	27000	100000	600000
KK	04087159	2014-05-27 04:30:00	UTC	6700	22300	101000
KK	04087159	2014-05-27 06:30:00	UTC	4700	16000	92000
KK	04087159	2014-05-27 08:30:00	UTC	5200	16400	69000
KK	04087159	2014-05-27 10:30:00	UTC	4300	13000	46000
KK	04087159	2014-05-27 14:30:00	UTC	600	4300	9000
KK	04087159	2014-05-27 16:30:00	UTC	6800	8900	39000
KK	04087159	2014-05-27 18:30:00	UTC	39000	40000	220000
KK	04087159	2014-05-27 20:30:00	UTC	27100	27600	103000
KK	04087159	2014-05-27 22:30:00	UTC	21800	17100	75000
KK	04087159	2014-05-28 00:30:00	UTC	15600	10000	22400
KK	04087159	2014-05-28 02:30:00	UTC	10400	9900	20000
KK	04087159	2014-05-28 04:30:00	UTC	14000	8400	38000
KK	04087159	2014-05-28 06:30:00	UTC	20900	7900	43000
KK	04087159	2014-05-28 08:30:00	UTC	16700	5800	17800
KK	04087159	2014-05-28 10:30:00	UTC	9300	7700	19700
KK	04087159	2014-05-28 12:30:00	UTC	6800	10500	29000
KK	04087159	2014-06-10 18:00:00	UTC	220	170	16000
KK	04087159	2014-06-10 20:00:00	UTC	170	140	6000
KK	04087159	2014-06-10 22:00:00	UTC	100	100	2400
KK	04087159	2014-06-11	UTC	400	150	12000
KK	04087159	2014-06-11 02:00:00	UTC	970	280	11000
KK	04087159	2014-06-11 04:00:00	UTC	3700	1200	17000
KK	04087159	2014-06-11 06:00:00	UTC	14900	3400	2700
KK	04087159	2014-06-11 08:00:00	UTC	22800	6800	500000
KK	04087159	2014-06-11 10:00:00	UTC	25100	5400	300000
KK	04087159	2014-06-11 12:00:00	UTC	20500	3300	38000
KK	04087159	2014-06-11 14:55:00	UTC	10000	8200	51000
KK	04087159	2014-06-11 16:55:00	UTC	10700	6200	43000
KK	04087159	2014-06-11 18:55:00	UTC	9900	5800	56000
KK	04087159	2014-06-11 20:55:00	UTC	8500	6300	45000
KK	04087159	2014-06-11 22:55:00	UTC	8000	6900	49000
KK	04087159	2014-06-12 00:55:00	UTC	8100	4800	31000
KK	04087159	2014-06-12 02:55:00	UTC	18000	4700	34000
KK	04087159	2014-06-12 04:55:00	UTC	16600	6000	38000
KK	04087159	2014-06-12 06:55:00	UTC	11200	5200	29000
KK	04087159	2014-06-12 08:55:00	UTC	9500	4500	21000
KK	04087159	2014-06-12 10:55:00	UTC	9200	3700	30000
KK	04087159	2014-06-12 13:10:00	UTC	2700	2600	11900
KK	04087159	2014-06-12 15:10:00	UTC	800	3100	14900
KK	04087159	2014-06-12 17:10:00	UTC	200	1800	10100
KK	04087159	2014-06-12 19:10:00	UTC	100	2600	8600
KK	04087159	2014-06-12 21:10:00	UTC	200	1300	8700
KK	04087159	2014-06-12 23:10:00	UTC	600	2100	17400
KK	04087159	2014-06-13 01:10:00	UTC	800	1200	6700
KK	04087159	2014-06-13 03:10:00	UTC	800	1200	5600
KK	04087159	2014-06-13 05:10:00	UTC	600	3600	9400
KK	04087159	2014-06-13 07:10:00	UTC	800	400	4900
KK	04087159	2014-06-13 09:10:00	UTC	600	700	3500
KK	04087159	2014-06-13 11:10:00	UTC	1000	800	6200
KK	04087159	2014-06-15 15:25:00	UTC	15	24	1200
KK	04087159	2014-06-15 17:25:00	UTC	20	130	NA
KK	04087159	2014-06-15 19:25:00	UTC	100	100	1000
KK	04087159	2014-06-15 21:25:00	UTC	120	120	1800
KK	04087159	2014-06-15 23:25:00	UTC	290	140	1100
KK	04087159	2014-06-16 01:25:00	UTC	160	200	1200
KK	04087159	2014-06-16 03:25:00	UTC	210	180	2000
KK	04087159	2014-06-16 05:25:00	UTC	290	210	2700
KK	04087159	2014-06-16 07:25:00	UTC	320	140	9400
KK	04087159	2014-06-16 09:25:00	UTC	340	250	10100
KK	04087159	2014-06-16 11:25:00	UTC	330	250	8400
KK	04087159	2014-06-16 13:25:00	UTC	190	200	5100
KK	04087159	2014-06-16 15:15:00	UTC	110	100	1700
KK	04087159	2014-06-16 17:15:00	UTC	110	120	1600
KK	04087159	2014-06-16 19:15:00	UTC	100	100	1100
KK	04087159	2014-06-16 21:15:00	UTC	110	240	2400
KK	04087159	2014-06-16 23:15:00	UTC	230	500	3000
KK	04087159	2014-06-17 01:15:00	UTC	1500	300	270
KK	04087159	2014-06-17 03:15:00	UTC	320	400	2000
KK	04087159	2014-06-17 05:15:00	UTC	350	300	1200
KK	04087159	2014-06-17 07:15:00	UTC	22300	8800	107000
KK	04087159	2014-06-17 09:15:00	UTC	22100	4800	100000
KK	04087159	2014-06-17 11:15:00	UTC	23600	4000	92000
KK	04087159	2014-06-17 13:15:00	UTC	24100	4800	69000
KK	04087159	2014-06-17 15:20:00	UTC	13100	2000	25000
KK	04087159	2014-06-17 17:20:00	UTC	3800	1700	20000
KK	04087159	2014-06-17 19:20:00	UTC	1300	2000	26000
KK	04087159	2014-06-17 21:20:00	UTC	1000	2500	15000
KK	04087159	2014-06-17 23:20:00	UTC	1700	1500	24000
KK	04087159	2014-06-18 01:20:00	UTC	1800	1200	26000
KK	04087159	2014-06-18 03:20:00	UTC	41000	5000	100000
KK	04087159	2014-06-18 05:20:00	UTC	79000	2700	170000
KK	04087159	2014-06-18 07:20:00	UTC	53000	3200	130000
KK	04087159	2014-06-18 09:20:00	UTC	74000	2800	150000
KK	04087159	2014-06-18 11:20:00	UTC	44000	2700	150000
KK	04087159	2014-06-18 13:30:00	UTC	49000	3500	330000
KK	04087159	2014-06-18 15:30:00	UTC	48000	10000	250000
KK	04087159	2014-06-18 17:30:00	UTC	54000	14500	120000
KK	04087159	2014-06-18 19:30:00	UTC	38000	2700	100000
KK	04087159	2014-06-18 21:30:00	UTC	40000	4700	150000
KK	04087159	2014-06-18 23:30:00	UTC	25000	2000	100000
KK	04087159	2014-06-19 01:30:00	UTC	24000	2100	130000
KK	04087159	2014-06-19 03:30:00	UTC	20000	2000	70000
KK	04087159	2014-06-19 05:30:00	UTC	22000	1900	160000
KK	04087159	2014-06-19 07:30:00	UTC	11000	1800	30000
KK	04087159	2014-06-19 09:30:00	UTC	10000	1400	100000
KK	04087159	2014-06-19 11:30:00	UTC	4000	1700	110000
KK	04087159	2014-06-19 13:00:00	UTC	2200	1200	12000
KK	04087159	2014-06-19 15:00:00	UTC	2400	1600	16000
KK	04087159	2014-06-19 17:00:00	UTC	1000	1100	12000
KK	04087159	2014-06-19 19:00:00	UTC	400	1300	13000
KK	04087159	2014-06-19 21:00:00	UTC	400	900	12000
KK	04087159	2014-06-19 23:00:00	UTC	300	1300	12000
KK	04087159	2014-06-20 01:00:00	UTC	1000	1200	10000
KK	04087159	2014-06-20 03:00:00	UTC	5400	2600	94000
KK	04087159	2014-06-20 05:00:00	UTC	8300	3300	72000
KK	04087159	2014-06-20 07:00:00	UTC	14700	3000	45000
KK	04087159	2014-06-20 09:00:00	UTC	20100	2400	30000
KK	04087159	2014-06-20 11:00:00	UTC	11300	4400	15000
KK	04087159	2014-06-20 14:05:00	UTC	14900	4200	53000
KK	04087159	2014-06-20 16:05:00	UTC	13100	4000	56000
KK	04087159	2014-06-20 18:05:00	UTC	5100	2900	55000
KK	04087159	2014-06-20 20:05:00	UTC	1160	2250	23000
KK	04087159	2014-06-20 22:05:00	UTC	1210	1860	25000
KK	04087159	2014-06-21 00:05:00	UTC	1680	1570	21900
KK	04087159	2014-06-21 02:05:00	UTC	1670	1680	12000
KK	04087159	2014-06-21 04:05:00	UTC	1750	1220	13800
KK	04087159	2014-06-21 06:05:00	UTC	1850	1030	11000
KK	04087159	2014-06-21 08:05:00	UTC	1710	930	8100
KK	04087159	2014-06-21 10:05:00	UTC	1720	890	12100
KK	04087159	2014-06-21 12:05:00	UTC	1500	820	8200
KK	04087159	2014-06-30 01:55:00	UTC	13000	12600	18200
KK	04087159	2014-06-30 03:55:00	UTC	19000	9300	20300
KK	04087159	2014-06-30 05:55:00	UTC	35000	18600	15200
KK	04087159	2014-06-30 07:55:00	UTC	26300	23400	65000
KK	04087159	2014-06-30 09:55:00	UTC	33500	27600	61000
KK	04087159	2014-06-30 11:55:00	UTC	33200	20000	66000
KK	04087159	2014-06-30 14:45:00	UTC	760	2000	18000
KK	04087159	2014-06-30 16:45:00	UTC	3000	4000	28000
KK	04087159	2014-06-30 18:45:00	UTC	2000	1000	34000
KK	04087159	2014-06-30 20:45:00	UTC	1000	2000	27000
KK	04087159	2014-06-30 22:45:00	UTC	24000	5000	103000
KK	04087159	2014-07-01 00:45:00	UTC	53000	26000	157000
KK	04087159	2014-07-01 02:45:00	UTC	41000	10000	100000
KK	04087159	2014-07-01 04:45:00	UTC	56000	18000	80000
KK	04087159	2014-07-01 06:45:00	UTC	61000	11000	120000
KK	04087159	2014-07-01 08:45:00	UTC	56000	10000	95000
KK	04087159	2014-07-01 10:45:00	UTC	28000	6000	91000
KK	04087159	2014-07-01 12:45:00	UTC	20000	4000	37000
KK	04087159	2014-07-01 15:40:00	UTC	1500	2300	24000
KK	04087159	2014-07-02 01:10:00	UTC	14000	1700	1000
KK	04087159	2014-07-02 05:10:00	UTC	1800	1400	9000
KK	04087159	2014-07-02 09:10:00	UTC	1300	400	8000
KK	04087159	2014-07-21 12:10:00	UTC	90	70	1000
KK	04087159	2014-07-21 14:10:00	UTC	80	110	1300
KK	04087159	2014-07-21 16:10:00	UTC	140	190	1400
KK	04087159	2014-07-21 18:10:00	UTC	90	140	1800
KK	04087159	2014-07-21 20:10:00	UTC	150	130	2000
KK	04087159	2014-07-21 22:10:00	UTC	110	100	1500
KK	04087159	2014-07-22 00:10:00	UTC	280	130	1400
KK	04087159	2014-07-22 02:10:00	UTC	190	70	1600
KK	04087159	2014-07-22 04:10:00	UTC	80	80	1200
KK	04087159	2014-07-22 06:10:00	UTC	100	230	1100
KK	04087159	2014-07-22 08:10:00	UTC	190	200	1300
KK	04087159	2014-07-22 10:10:00	UTC	140	100	900
KK	04087159	2014-08-11 15:10:00	UTC	2010	1200	16000
KK	04087159	2014-08-11 17:10:00	UTC	1540	1000	12000
KK	04087159	2014-08-11 19:10:00	UTC	920	840	10000
KK	04087159	2014-08-11 21:10:00	UTC	530	1200	10000
KK	04087159	2014-08-11 23:10:00	UTC	680	1400	10000
KK	04087159	2014-08-12 01:10:00	UTC	1020	1040	10000
KK	04087159	2014-08-12 03:10:00	UTC	1730	2700	16000
KK	04087159	2014-08-12 05:10:00	UTC	2250	3000	18000
KK	04087159	2014-08-12 07:10:00	UTC	2020	2100	18000
KK	04087159	2014-08-12 09:10:00	UTC	2180	2400	14000
KK	04087159	2014-08-12 11:10:00	UTC	1220	2400	14000
KK	04087159	2014-08-12 14:05:00	UTC	8500	10700	62000
KK	04087159	2014-08-12 16:05:00	UTC	28900	15400	78000
KK	04087159	2014-08-12 18:05:00	UTC	18800	13300	51000
KK	04087159	2014-08-12 20:05:00	UTC	13400	16100	68000
KK	04087159	2014-08-12 22:05:00	UTC	8200	16000	60000
KK	04087159	2014-08-13 00:05:00	UTC	5800	14700	80000
KK	04087159	2014-08-13 02:05:00	UTC	3300	10700	35000
KK	04087159	2014-08-13 04:05:00	UTC	2900	6300	28000
KK	04087159	2014-08-13 06:05:00	UTC	2200	5600	14700
KK	04087159	2014-08-13 08:05:00	UTC	1800	4400	10800
KK	04087159	2014-08-13 10:05:00	UTC	2400	2500	10500
KK	04087159	2014-08-13 12:05:00	UTC	1100	1500	9200
KK	04087159	2014-08-13 14:10:00	UTC	900	1400	4800
KK	04087159	2014-08-13 18:10:00	UTC	77	500	2200
KK	04087159	2014-08-13 22:10:00	UTC	3300	1100	3400
KK	04087159	2014-08-14 02:10:00	UTC	500	1800	4100
KK	04087159	2014-08-14 06:10:00	UTC	1000	700	3600
KK	04087159	2014-08-14 10:10:00	UTC	700	1100	4300
KK	04087159	2014-08-18 15:00:00	UTC	60	60	6000
KK	04087159	2014-08-18 17:00:00	UTC	60	200	5000
KK	04087159	2014-08-18 19:00:00	UTC	40	300	9000
KK	04087159	2014-08-18 21:00:00	UTC	220	150	5000
KK	04087159	2014-08-18 23:00:00	UTC	230	210	7000
KK	04087159	2014-08-19 01:00:00	UTC	260	200	9000
KK	04087159	2014-08-19 03:00:00	UTC	180	200	4000
KK	04087159	2014-08-19 05:00:00	UTC	200	300	6000
KK	04087159	2014-08-19 07:00:00	UTC	2900	1500	12000
KK	04087159	2014-08-19 09:00:00	UTC	18700	17200	37000
KK	04087159	2014-08-19 11:00:00	UTC	16100	9800	30000
KK	04087159	2014-08-19 13:00:00	UTC	18400	6800	16000
KK	04087159	2014-08-19 14:40:00	UTC	292	14500	275000
KK	04087159	2014-08-19 16:40:00	UTC	17500	20700	320000
KK	04087159	2014-08-19 18:40:00	UTC	11600	13600	170000
KK	04087159	2014-08-19 20:40:00	UTC	8600	8100	208000
KK	04087159	2014-08-19 22:40:00	UTC	4500	4400	228000
KK	04087159	2014-08-20 00:40:00	UTC	4300	4000	115000
KK	04087159	2014-08-20 02:40:00	UTC	6900	4300	115000
KK	04087159	2014-08-20 04:40:00	UTC	6500	5600	80000
KK	04087159	2014-08-20 06:40:00	UTC	5100	2700	67000
KK	04087159	2014-08-20 08:40:00	UTC	4100	2500	87000
KK	04087159	2014-08-20 10:40:00	UTC	4300	2400	35000
KK	04087159	2014-08-20 12:40:00	UTC	2800	2600	73000
KK	04087159	2014-08-21 10:15:00	UTC	1100	500	13000
KK	04087159	2014-08-21 12:15:00	UTC	1200	500	6000
KK	04087159	2014-08-21 14:15:00	UTC	300	400	11000
KK	04087159	2014-08-21 16:15:00	UTC	200	400	6000
KK	04087159	2014-08-21 17:55:00	UTC	18500	19700	93000
KK	04087159	2014-08-21 19:55:00	UTC	17100	15200	81000
KK	04087159	2014-08-21 21:55:00	UTC	13200	8300	37000
KK	04087159	2014-08-21 23:55:00	UTC	13700	3800	31000
KK	04087159	2014-08-22 01:55:00	UTC	8900	10200	78000
KK	04087159	2014-08-22 03:55:00	UTC	9600	23700	640000
KK	04087159	2014-08-22 05:55:00	UTC	6800	17400	490000
KK	04087159	2014-08-22 07:55:00	UTC	4200	6900	55000
KK	04087159	2014-08-22 09:55:00	UTC	4100	2700	36000
KK	04087159	2014-08-22 11:55:00	UTC	3300	1900	24000
KK	04087159	2014-08-22 14:25:00	UTC	200	600	12000
KK	04087159	2014-08-22 18:25:00	UTC	300	1200	7000
KK	04087159	2014-08-22 22:25:00	UTC	300	500	7000
KK	04087159	2014-08-23 02:25:00	UTC	400	400	10000
KK	04087159	2014-08-23 06:25:00	UTC	300	500	6000
KK	04087159	2014-08-23 10:25:00	UTC	300	300	7000
KK	04087159	2014-09-10 01:00:00	UTC	500	200	5000
KK	04087159	2014-09-10 03:00:00	UTC	400	800	2000
KK	04087159	2014-09-10 05:00:00	UTC	400	600	17000
KK	04087159	2014-09-10 07:00:00	UTC	300	250	2000
KK	04087159	2014-09-10 09:00:00	UTC	1000	700	3000
KK	04087159	2014-09-10 11:00:00	UTC	11200	8400	120000
KK	04087159	2014-09-10 13:20:00	UTC	68000	34000	290000
KK	04087159	2014-09-10 15:20:00	UTC	35000	20000	410000
KK	04087159	2014-09-10 17:20:00	UTC	17000	17000	200000
KK	04087159	2014-09-10 19:20:00	UTC	6000	12000	200000
KK	04087159	2014-09-10 21:20:00	UTC	5000	8000	90000
KK	04087159	2014-09-10 23:20:00	UTC	3000	9000	24000
KK	04087159	2014-09-11 01:20:00	UTC	2000	10000	80000
KK	04087159	2014-09-11 03:20:00	UTC	5000	9000	60000
KK	04087159	2014-09-11 05:20:00	UTC	6000	10000	70000
KK	04087159	2014-09-11 07:20:00	UTC	2000	1000	34000
KK	04087159	2014-09-11 09:20:00	UTC	2000	8000	32000
KK	04087159	2014-09-11 11:20:00	UTC	3000	5000	27000
KK	04087159	2014-09-11 13:30:00	UTC	500	2200	15000
KK	04087159	2014-09-11 17:30:00	UTC	100	1200	3000
KK	04087159	2014-09-11 21:30:00	UTC	600	2100	13000
KK	04087159	2014-09-12 01:30:00	UTC	1100	4100	9000
KK	04087159	2014-09-12 05:30:00	UTC	1500	2200	8000
KK	04087159	2014-09-12 09:30:00	UTC	900	800	13000
KK	04087159	2015-04-09 18:05:00	UTC	0	1040	2700
KK	04087159	2015-04-09 19:05:00	UTC	0	760	4500
KK	04087159	2015-04-09 20:05:00	UTC	0	650	4000
KK	04087159	2015-04-09 22:05:00	UTC	0	840	2600
KK	04087159	2015-04-10 00:05:00	UTC	0	630	3400
KK	04087159	2015-04-10 02:05:00	UTC	0	610	2900
KK	04087159	2015-04-10 04:05:00	UTC	0	800	2700
KK	04087159	2015-04-10 06:05:00	UTC	0	770	1500
KK	04087159	2015-04-10 08:05:00	UTC	0	450	3100
KK	04087159	2015-04-10 10:05:00	UTC	0	480	2900
KK	04087159	2015-04-10 12:05:00	UTC	0	740	1700
KK	04087159	2015-04-10 15:35:00	UTC	410	310	1300
KK	04087159	2015-04-10 17:35:00	UTC	220	220	900
KK	04087159	2015-04-10 19:35:00	UTC	570	480	3800
KK	04087159	2015-04-10 21:35:00	UTC	1080	1330	4700
KK	04087159	2015-04-10 23:35:00	UTC	1310	950	4100
KK	04087159	2015-04-11 01:35:00	UTC	930	720	3800
KK	04087159	2015-04-11 03:35:00	UTC	750	680	2600
KK	04087159	2015-04-11 05:35:00	UTC	540	610	1400
KK	04087159	2015-04-11 07:35:00	UTC	610	500	1600
KK	04087159	2015-04-11 09:35:00	UTC	440	400	900
KK	04087159	2015-04-11 11:35:00	UTC	290	600	1900
KK	04087159	2015-04-11 13:50:00	UTC	100	100	600
KK	04087159	2015-04-11 17:50:00	UTC	20	30	1700
KK	04087159	2015-04-11 21:50:00	UTC	50	120	2700
KK	04087159	2015-04-12 01:50:00	UTC	1540	280	2700
KK	04087159	2015-04-12 05:50:00	UTC	340	280	2900
KK	04087159	2015-04-12 09:50:00	UTC	190	310	2800
KK	04087159	2015-04-12 13:30:00	UTC	30	125	400
KK	04087159	2015-04-12 17:30:00	UTC	10	23	200
KK	04087159	2015-04-12 21:30:00	UTC	80	62	210
KK	04087159	2015-04-13 01:30:00	UTC	84	104	880
KK	04087159	2015-04-13 05:30:00	UTC	164	120	1000
KK	04087159	2015-04-13 09:30:00	UTC	176	120	840
KK	04087159	2015-05-20 12:10:00	UTC	124	150	1320
KK	04087159	2015-05-20 16:10:00	UTC	20	124	1620
KK	04087159	2015-05-20 20:10:00	UTC	34	112	1360
KK	04087159	2015-05-21 00:10:00	UTC	280	240	4000
KK	04087159	2015-05-21 04:10:00	UTC	260	460	6600
KK	04087159	2015-05-21 08:10:00	UTC	280	560	5300
KK	04087159	2015-06-11 13:55:00	UTC	320	290	2700
KK	04087159	2015-06-11 15:55:00	UTC	340	280	2800
KK	04087159	2015-06-11 17:55:00	UTC	7100	5400	62000
KK	04087159	2015-06-11 23:55:00	UTC	20800	9200	121000
KK	04087159	2015-06-12 01:55:00	UTC	33000	920	146000
KK	04087159	2015-06-12 05:55:00	UTC	84000	17600	119000
KK	04087159	2015-06-12 07:55:00	UTC	70000	13300	113000
KK	04087159	2015-06-12 09:55:00	UTC	51000	13800	77000
KK	04087159	2015-06-12 11:55:00	UTC	44000	12700	59000
KK	04087159	2015-06-12 14:00:00	UTC	42000	8000	20000
KK	04087159	2015-06-12 16:00:00	UTC	15000	5400	12000
KK	04087159	2015-06-12 18:00:00	UTC	8200	4400	16000
KK	04087159	2015-06-12 20:00:00	UTC	1040	4000	29000
KK	04087159	2015-06-12 22:00:00	UTC	880	4400	8500
KK	04087159	2015-06-13	UTC	900	4900	6600
KK	04087159	2015-06-13 02:00:00	UTC	1000	5100	20300
KK	04087159	2015-06-13 04:00:00	UTC	1290	5000	13800
KK	04087159	2015-06-13 06:00:00	UTC	1130	3300	11600
KK	04087159	2015-06-13 08:00:00	UTC	640	4800	13400
KK	04087159	2015-06-13 10:00:00	UTC	5800	3400	19300
KK	04087159	2015-06-13 12:00:00	UTC	6900	3400	45000
KK	04087159	2015-06-13 17:10:00	UTC	460	1850	13200
KK	04087159	2015-06-13 21:10:00	UTC	2210	3030	NA
KK	04087159	2015-06-14 01:10:00	UTC	60000	4500	71000
KK	04087159	2015-06-14 05:10:00	UTC	23000	14400	77000
KK	04087159	2015-06-14 09:10:00	UTC	28000	16700	74000
KK	04087159	2015-06-14 13:10:00	UTC	24000	13000	74000
KK	04087159	2015-06-14 15:50:00	UTC	1900	4300	25300
KK	04087159	2015-06-14 19:50:00	UTC	1000	4100	20600
KK	04087159	2015-06-14 23:50:00	UTC	1060	5300	19800
KK	04087159	2015-06-15 03:50:00	UTC	1140	4300	12900
KK	04087159	2015-06-15 07:50:00	UTC	1160	3100	11200
KK	04087159	2015-06-15 11:50:00	UTC	13700	6900	34800
KK	04087159	2015-06-15 15:25:00	UTC	15800	18900	76000
KK	04087159	2015-06-15 19:25:00	UTC	7700	12400	41000
KK	04087159	2015-06-15 23:25:00	UTC	3360	7600	18000
KK	04087159	2015-06-16 03:25:00	UTC	2180	4400	12600
KK	04087159	2015-06-16 07:25:00	UTC	2080	2720	11400
KK	04087159	2015-06-16 11:25:00	UTC	820	1450	4400
KK	04087159	2015-07-01 15:00:00	UTC	97	103	400
KK	04087159	2015-07-05 13:35:00	UTC	53	39	220
KK	04087159	2015-07-05 17:35:00	UTC	37	13	130
KK	04087159	2015-07-05 21:35:00	UTC	75	52	150
KK	04087159	2015-07-06 01:35:00	UTC	84	111	300
KK	04087159	2015-07-06 05:35:00	UTC	75	65	320
KK	04087159	2015-07-06 09:35:00	UTC	83	66	260
KK	04087159	2015-07-06 15:00:00	UTC	100	230	2200
KK	04087159	2015-07-06 17:00:00	UTC	8000	1480	40000
KK	04087159	2015-07-06 19:00:00	UTC	102000	520000	4900000
KK	04087159	2015-07-06 21:00:00	UTC	85000	600000	5500000
KK	04087159	2015-07-06 23:00:00	UTC	100000	410000	3200000
KK	04087159	2015-07-07 01:00:00	UTC	42000	170000	700000
KK	04087159	2015-07-07 03:00:00	UTC	36000	115000	660000
KK	04087159	2015-07-07 05:00:00	UTC	76000	270000	3400000
KK	04087159	2015-07-07 07:00:00	UTC	82000	240000	720000
KK	04087159	2015-07-07 09:00:00	UTC	350000	450000	1600000
KK	04087159	2015-07-07 11:00:00	UTC	160000	220000	800000
KK	04087159	2015-07-07 14:00:00	UTC	30700	80000	124000
KK	04087159	2015-07-07 16:00:00	UTC	1700	100000	137000
KK	04087159	2015-07-07 18:00:00	UTC	80	30000	105000
KK	04087159	2015-07-07 20:00:00	UTC	100	16400	89000
KK	04087159	2015-07-07 22:00:00	UTC	250	15300	56000
KK	04087159	2015-07-08	UTC	370	13400	45000
KK	04087159	2015-07-08 02:00:00	UTC	1100	11200	23000
KK	04087159	2015-07-08 04:00:00	UTC	410	6500	26000
KK	04087159	2015-07-08 06:00:00	UTC	310	5800	15000
KK	04087159	2015-07-08 08:00:00	UTC	1000	3300	11000
KK	04087159	2015-07-08 10:00:00	UTC	200	2400	3000
KK	04087159	2015-07-08 13:05:00	UTC	120	400	4700
KK	04087159	2015-07-08 17:05:00	UTC	220	470	4800
KK	04087159	2015-07-08 21:05:00	UTC	190	360	2300
KK	04087159	2015-07-09 01:05:00	UTC	250	340	3500
KK	04087159	2015-07-09 05:05:00	UTC	260	230	2700
KK	04087159	2015-07-09 09:05:00	UTC	300	2200	250
KK	04087159	2015-08-17 13:30:00	UTC	400	500	650000
KK	04087159	2015-08-17 15:30:00	UTC	60	350	1200
KK	04087159	2015-08-17 17:30:00	UTC	100	350	980
KK	04087159	2015-08-17 19:30:00	UTC	140	430	870
KK	04087159	2015-08-17 21:30:00	UTC	1030	1980	10600
KK	04087159	2015-08-17 23:30:00	UTC	21900	38800	220000
KK	04087159	2015-08-18 01:30:00	UTC	22900	28100	280000
KK	04087159	2015-08-18 03:30:00	UTC	20700	20300	570000
KK	04087159	2015-08-18 05:30:00	UTC	15700	15900	63000
KK	04087159	2015-08-18 07:30:00	UTC	10100	6700	60000
KK	04087159	2015-08-18 09:30:00	UTC	16000	9700	41000
KK	04087159	2015-08-18 11:30:00	UTC	10800	7100	25000
KK	04087159	2015-08-18 14:00:00	UTC	1200	2700	14000
KK	04087159	2015-08-18 16:00:00	UTC	300	2100	17000
KK	04087159	2015-08-18 18:00:00	UTC	300	1200	6000
KK	04087159	2015-08-18 20:00:00	UTC	110	410	6000
KK	04087159	2015-08-18 22:00:00	UTC	400	500	4000
KK	04087159	2015-08-19	UTC	200	900	10000
KK	04087159	2015-08-19 02:00:00	UTC	20200	39000	92000
KK	04087159	2015-08-19 04:00:00	UTC	22300	18400	125000
KK	04087159	2015-08-19 06:00:00	UTC	28500	14600	123000
KK	04087159	2015-08-19 08:00:00	UTC	19100	7500	74000
KK	04087159	2015-08-19 10:00:00	UTC	14000	7300	53000
KK	04087159	2015-08-19 12:00:00	UTC	8000	5600	33000
KK	04087159	2015-08-19 14:20:00	UTC	2050	1680	10000
KK	04087159	2015-08-19 16:20:00	UTC	430	1480	8900
KK	04087159	2015-08-19 18:20:00	UTC	180	690	6300
KK	04087159	2015-08-19 20:20:00	UTC	210	510	5400
KK	04087159	2015-08-19 22:20:00	UTC	330	630	4700
KK	04087159	2015-08-20 00:20:00	UTC	370	890	5800
KK	04087159	2015-08-20 02:20:00	UTC	470	670	4800
KK	04087159	2015-08-20 04:20:00	UTC	520	650	4000
KK	04087159	2015-08-20 06:20:00	UTC	570	560	5400
KK	04087159	2015-08-20 08:20:00	UTC	500	630	4200
KK	04087159	2015-08-20 10:20:00	UTC	570	550	2800
KK	04087159	2015-08-20 12:20:00	UTC	380	380	3700
KK	04087159	2015-08-20 13:50:00	UTC	140	380	3900
KK	04087159	2015-08-20 17:50:00	UTC	80	270	2600
KK	04087159	2015-08-20 21:50:00	UTC	130	280	2500
KK	04087159	2015-08-21 01:50:00	UTC	250	260	2200
KK	04087159	2015-08-21 05:50:00	UTC	300	300	10400
KK	04087159	2015-08-21 09:50:00	UTC	150	300	3500
MN	04087142	2014-04-13 18:55:00	UTC	1020	1260	4600
MN	04087142	2014-04-13 22:05:00	UTC	680	910	3200
MN	04087142	2014-04-14 00:15:00	UTC	350	870	2300
MN	04087142	2014-04-14 02:20:00	UTC	320	720	6300
MN	04087142	2014-04-14 04:30:00	UTC	370	1230	6000
MN	04087142	2014-04-14 06:40:00	UTC	470	790	3800
MN	04087142	2014-04-14 08:45:00	UTC	1330	740	1100
MN	04087142	2014-04-14 10:55:00	UTC	490	550	730
MN	04087142	2014-04-14 13:05:00	UTC	360	570	1190
MN	04087142	2014-04-14 15:10:00	UTC	1130	750	1130
MN	04087142	2014-04-14 17:20:00	UTC	1260	740	1600
MN	04087142	2014-04-27 15:00:00	UTC	11	5	180
MN	04087142	2014-04-27 17:00:00	UTC	13	7	180
MN	04087142	2014-04-27 19:00:00	UTC	14	9	130
MN	04087142	2014-04-27 21:00:00	UTC	5	16	230
MN	04087142	2014-04-27 23:00:00	UTC	10	25	200
MN	04087142	2014-04-28 01:00:00	UTC	13	20	180
MN	04087142	2014-04-28 03:00:00	UTC	0	30	170
MN	04087142	2014-04-28 05:00:00	UTC	10	50	120
MN	04087142	2014-04-28 07:00:00	UTC	10	60	190
MN	04087142	2014-04-28 09:00:00	UTC	40	100	200
MN	04087142	2014-04-28 11:00:00	UTC	10	44	190
MN	04087142	2014-04-28 13:00:00	UTC	60	200	260
MN	04087142	2014-04-28 17:20:00	UTC	220	300	440
MN	04087142	2014-04-28 19:20:00	UTC	360	640	2900
MN	04087142	2014-04-28 21:20:00	UTC	1240	1260	15500
MN	04087142	2014-04-28 23:20:00	UTC	1480	1500	7600
MN	04087142	2014-04-29 01:20:00	UTC	1120	2030	5900
MN	04087142	2014-04-29 03:20:00	UTC	940	1380	15100
MN	04087142	2014-04-29 05:20:00	UTC	480	1380	6000
MN	04087142	2014-04-29 07:20:00	UTC	800	1050	12700
MN	04087142	2014-04-29 09:20:00	UTC	1200	1680	9100
MN	04087142	2014-04-29 11:20:00	UTC	1040	1820	8900
MN	04087142	2014-04-29 13:20:00	UTC	1170	1210	9000
MN	04087142	2014-04-29 15:20:00	UTC	1000	1060	4300
MN	04087142	2014-04-29 16:35:00	UTC	1000	600	2300
MN	04087142	2014-04-29 18:35:00	UTC	920	800	3300
MN	04087142	2014-04-29 20:35:00	UTC	1240	340	1800
MN	04087142	2014-04-29 22:35:00	UTC	1230	680	5500
MN	04087142	2014-04-30 00:35:00	UTC	680	560	4000
MN	04087142	2014-04-30 02:35:00	UTC	1180	420	2500
MN	04087142	2014-04-30 04:35:00	UTC	1000	380	2100
MN	04087142	2014-04-30 06:35:00	UTC	1010	390	1600
MN	04087142	2014-04-30 08:35:00	UTC	760	420	2200
MN	04087142	2014-04-30 10:35:00	UTC	680	290	2600
MN	04087142	2014-04-30 13:20:00	UTC	410	240	1400
MN	04087142	2014-04-30 15:20:00	UTC	340	190	540
MN	04087142	2014-04-30 17:20:00	UTC	330	181	700
MN	04087142	2014-04-30 19:20:00	UTC	132	109	760
MN	04087142	2014-04-30 21:20:00	UTC	84	135	880
MN	04087142	2014-04-30 23:20:00	UTC	94	140	590
MN	04087142	2014-05-01 01:20:00	UTC	90	900	660
MN	04087142	2014-05-01 03:20:00	UTC	97	102	580
MN	04087142	2014-05-01 05:20:00	UTC	83	110	870
MN	04087142	2014-05-01 07:20:00	UTC	105	109	400
MN	04087142	2014-05-01 09:20:00	UTC	97	230	360
MN	04087142	2014-05-01 11:20:00	UTC	134	160	570
MN	04087142	2014-05-01 13:15:00	UTC	50	130	780
MN	04087142	2014-05-01 15:15:00	UTC	48	109	720
MN	04087142	2014-05-01 17:15:00	UTC	44	174	94
MN	04087142	2014-05-01 19:15:00	UTC	48	144	620
MN	04087142	2014-05-01 21:15:00	UTC	40	94	590
MN	04087142	2014-05-01 23:15:00	UTC	37	128	1060
MN	04087142	2014-05-02 01:15:00	UTC	64	156	890
MN	04087142	2014-05-02 03:15:00	UTC	54	200	1090
MN	04087142	2014-05-02 05:15:00	UTC	48	200	890
MN	04087142	2014-05-02 07:15:00	UTC	60	100	530
MN	04087142	2014-05-02 09:15:00	UTC	50	121	660
MN	04087142	2014-05-02 11:15:00	UTC	48	98	1430
MN	04087142	2014-05-11 15:20:00	UTC	12	15	170
MN	04087142	2014-05-11 17:20:00	UTC	9	17	270
MN	04087142	2014-05-11 19:20:00	UTC	10	15	420
MN	04087142	2014-05-11 21:20:00	UTC	9	21	210
MN	04087142	2014-05-11 23:20:00	UTC	9	20	170
MN	04087142	2014-05-12 01:20:00	UTC	5	15	250
MN	04087142	2014-05-12 03:20:00	UTC	13	20	230
MN	04087142	2014-05-12 05:20:00	UTC	15	22	150
MN	04087142	2014-05-12 07:20:00	UTC	40	60	1200
MN	04087142	2014-05-12 09:20:00	UTC	120	200	NA
MN	04087142	2014-05-12 11:20:00	UTC	400	490	10000
MN	04087142	2014-05-12 13:20:00	UTC	200	500	17000
MN	04087142	2014-05-12 15:05:00	UTC	32	300	5500
MN	04087142	2014-05-12 17:05:00	UTC	100	490	5900
MN	04087142	2014-05-12 19:05:00	UTC	340	320	7400
MN	04087142	2014-05-12 21:05:00	UTC	870	4300	15000
MN	04087142	2014-05-12 23:05:00	UTC	1100	3600	17000
MN	04087142	2014-05-13 01:05:00	UTC	2900	6700	13000
MN	04087142	2014-05-13 03:05:00	UTC	10800	7100	24000
MN	04087142	2014-05-13 05:05:00	UTC	7400	8600	23000
MN	04087142	2014-05-13 07:05:00	UTC	5600	5000	16000
MN	04087142	2014-05-13 09:05:00	UTC	4500	4800	8000
MN	04087142	2014-05-13 11:05:00	UTC	4500	4600	5000
MN	04087142	2014-05-13 13:25:00	UTC	1810	2170	4400
MN	04087142	2014-05-13 15:25:00	UTC	1560	1580	3500
MN	04087142	2014-05-13 17:25:00	UTC	1590	1730	4100
MN	04087142	2014-05-13 19:25:00	UTC	2000	1640	4400
MN	04087142	2014-05-13 21:25:00	UTC	1700	1580	3900
MN	04087142	2014-05-13 23:25:00	UTC	1360	1340	4100
MN	04087142	2014-05-14 01:25:00	UTC	1730	1350	4000
MN	04087142	2014-05-14 03:25:00	UTC	1330	1200	4300
MN	04087142	2014-05-14 05:25:00	UTC	1640	1130	4100
MN	04087142	2014-05-14 07:25:00	UTC	1210	1400	2800
MN	04087142	2014-05-14 09:25:00	UTC	1220	1240	3600
MN	04087142	2014-05-26 12:35:00	UTC	6	8	50
MN	04087142	2014-05-26 14:35:00	UTC	6	6	100
MN	04087142	2014-05-26 16:35:00	UTC	6	18	90
MN	04087142	2014-05-26 18:35:00	UTC	12	24	120
MN	04087142	2014-05-26 20:35:00	UTC	6	14	100
MN	04087142	2014-05-26 22:35:00	UTC	16	14	190
MN	04087142	2014-05-27 00:35:00	UTC	16	24	200
MN	04087142	2014-05-27 02:35:00	UTC	12	10	140
MN	04087142	2014-05-27 04:35:00	UTC	12	6	130
MN	04087142	2014-05-27 06:35:00	UTC	18	24	160
MN	04087142	2014-05-27 08:35:00	UTC	16	32	150
MN	04087142	2014-05-27 10:35:00	UTC	24	48	260
MN	04087142	2014-05-27 13:50:00	UTC	26	34	270
MN	04087142	2014-05-27 15:50:00	UTC	31	41	300
MN	04087142	2014-05-27 17:50:00	UTC	113	200	670
MN	04087142	2014-05-27 19:50:00	UTC	197	305	1240
MN	04087142	2014-05-27 21:50:00	UTC	234	310	1610
MN	04087142	2014-05-27 23:50:00	UTC	560	1120	7600
MN	04087142	2014-05-28 01:50:00	UTC	690	1360	7400
MN	04087142	2014-05-28 03:50:00	UTC	980	1760	6300
MN	04087142	2014-05-28 05:50:00	UTC	790	1530	7600
MN	04087142	2014-05-28 07:50:00	UTC	690	2240	9600
MN	04087142	2014-05-28 09:50:00	UTC	770	1720	7600
MN	04087142	2014-05-28 11:50:00	UTC	580	1880	6700
MN	04087142	2014-06-10 18:00:00	UTC	98	40	190
MN	04087142	2014-06-10 20:00:00	UTC	222	44	180
MN	04087142	2014-06-10 22:00:00	UTC	38	48	130
MN	04087142	2014-06-11	UTC	33	42	220
MN	04087142	2014-06-11 02:00:00	UTC	27	36	160
MN	04087142	2014-06-11 04:00:00	UTC	51	26	140
MN	04087142	2014-06-11 06:00:00	UTC	33	32	170
MN	04087142	2014-06-11 08:00:00	UTC	90	72	600
MN	04087142	2014-06-11 10:00:00	UTC	99	50	400
MN	04087142	2014-06-11 12:00:00	UTC	88	106	230
MN	04087142	2014-06-11 14:00:00	UTC	208	278	310
MN	04087142	2014-06-11 16:00:00	UTC	1900	3200	110
MN	04087142	2014-06-11 18:00:00	UTC	3600	7100	130
MN	04087142	2014-06-11 20:00:00	UTC	4800	4400	160
MN	04087142	2014-06-11 22:00:00	UTC	6500	3800	50
MN	04087142	2014-06-12	UTC	5200	4600	90
MN	04087142	2014-06-12 02:00:00	UTC	6500	3400	9700
MN	04087142	2014-06-12 04:00:00	UTC	5900	2500	10500
MN	04087142	2014-06-12 06:00:00	UTC	5500	2900	11700
MN	04087142	2014-06-12 08:00:00	UTC	4200	1200	7900
MN	04087142	2014-06-12 10:00:00	UTC	2600	2300	6200
MN	04087142	2014-06-12 12:40:00	UTC	1860	1080	4800
MN	04087142	2014-06-12 14:40:00	UTC	1980	1240	5600
MN	04087142	2014-06-12 16:40:00	UTC	1810	900	4300
MN	04087142	2014-06-12 18:40:00	UTC	1670	1250	5400
MN	04087142	2014-06-12 20:40:00	UTC	1550	1230	3200
MN	04087142	2014-06-12 22:40:00	UTC	830	1150	7700
MN	04087142	2014-06-13 00:40:00	UTC	810	1250	5900
MN	04087142	2014-06-13 02:40:00	UTC	740	1290	5400
MN	04087142	2014-06-13 04:40:00	UTC	700	1270	4600
MN	04087142	2014-06-13 06:40:00	UTC	460	1670	4000
MN	04087142	2014-06-13 08:40:00	UTC	550	1190	5100
MN	04087142	2014-06-13 10:40:00	UTC	340	1080	4300
MN	04087142	2014-06-15 15:25:00	UTC	16	45	290
MN	04087142	2014-06-15 17:25:00	UTC	37	48	280
MN	04087142	2014-06-15 19:25:00	UTC	13	53	270
MN	04087142	2014-06-15 21:25:00	UTC	29	39	210
MN	04087142	2014-06-15 23:25:00	UTC	NA	52	220
MN	04087142	2014-06-16 01:25:00	UTC	24	40	160
MN	04087142	2014-06-16 03:25:00	UTC	53	40	200
MN	04087142	2014-06-16 05:25:00	UTC	NA	41	240
MN	04087142	2014-06-16 07:25:00	UTC	20	24	320
MN	04087142	2014-06-16 09:25:00	UTC	29	48	210
MN	04087142	2014-06-16 11:25:00	UTC	17	14	220
MN	04087142	2014-06-16 13:25:00	UTC	28	25	120
MN	04087142	2014-06-16 14:40:00	UTC	30	10	100
MN	04087142	2014-06-16 16:40:00	UTC	40	30	100
MN	04087142	2014-06-16 18:40:00	UTC	4	50	100
MN	04087142	2014-06-16 20:40:00	UTC	11	30	400
MN	04087142	2014-06-16 22:40:00	UTC	11	40	300
MN	04087142	2014-06-17 00:40:00	UTC	20	20	800
MN	04087142	2014-06-17 02:40:00	UTC	20	30	1200
MN	04087142	2014-06-17 04:40:00	UTC	16	30	100
MN	04087142	2014-06-17 06:40:00	UTC	60	80	300
MN	04087142	2014-06-17 08:40:00	UTC	150	120	1100
MN	04087142	2014-06-17 10:40:00	UTC	910	850	5700
MN	04087142	2014-06-17 12:40:00	UTC	16000	4500	200000
MN	04087142	2014-06-17 14:50:00	UTC	21700	5200	170000
MN	04087142	2014-06-17 16:50:00	UTC	20400	5100	120000
MN	04087142	2014-06-17 18:50:00	UTC	26100	3000	100000
MN	04087142	2014-06-17 20:50:00	UTC	11400	2400	120000
MN	04087142	2014-06-17 22:50:00	UTC	7500	2000	100000
MN	04087142	2014-06-18 00:50:00	UTC	5000	2000	70000
MN	04087142	2014-06-18 02:50:00	UTC	4000	1500	12000
MN	04087142	2014-06-18 04:50:00	UTC	3200	2000	12000
MN	04087142	2014-06-18 06:50:00	UTC	17000	4500	100000
MN	04087142	2014-06-18 08:50:00	UTC	27000	10300	200000
MN	04087142	2014-06-18 10:50:00	UTC	50000	10000	150000
MN	04087142	2014-06-18 12:45:00	UTC	22000	20000	200000
MN	04087142	2014-06-18 14:45:00	UTC	40000	16000	150000
MN	04087142	2014-06-18 16:45:00	UTC	49000	15000	200000
MN	04087142	2014-06-18 18:45:00	UTC	48000	27000	120000
MN	04087142	2014-06-18 20:45:00	UTC	55000	20000	120000
MN	04087142	2014-06-18 22:45:00	UTC	52000	28000	140000
MN	04087142	2014-06-19 00:45:00	UTC	26000	14000	220000
MN	04087142	2014-06-19 02:45:00	UTC	26000	14000	140000
MN	04087142	2014-06-19 04:45:00	UTC	40000	10000	100000
MN	04087142	2014-06-19 06:45:00	UTC	25000	5000	140000
MN	04087142	2014-06-19 08:45:00	UTC	24000	6000	20000
MN	04087142	2014-06-19 10:45:00	UTC	22000	12000	25000
MN	04087142	2014-06-19 12:30:00	UTC	3300	1200	14000
MN	04087142	2014-06-19 14:30:00	UTC	3900	1400	15000
MN	04087142	2014-06-19 16:30:00	UTC	2400	1300	10000
MN	04087142	2014-06-19 18:30:00	UTC	2500	1400	14000
MN	04087142	2014-06-19 20:30:00	UTC	2900	1400	13000
MN	04087142	2014-06-19 22:30:00	UTC	2900	1300	10000
MN	04087142	2014-06-20 00:30:00	UTC	3300	800	12000
MN	04087142	2014-06-20 02:30:00	UTC	1300	1000	10000
MN	04087142	2014-06-20 04:30:00	UTC	3800	1400	34000
MN	04087142	2014-06-20 06:30:00	UTC	4400	1200	45000
MN	04087142	2014-06-20 08:30:00	UTC	3600	2000	31000
MN	04087142	2014-06-20 10:30:00	UTC	3700	1800	17000
MN	04087142	2014-06-20 13:35:00	UTC	1860	1000	8800
MN	04087142	2014-06-20 15:35:00	UTC	2070	1490	8500
MN	04087142	2014-06-20 17:35:00	UTC	1500	1680	8000
MN	04087142	2014-06-20 19:35:00	UTC	2070	1360	2400
MN	04087142	2014-06-20 21:35:00	UTC	1930	1150	5600
MN	04087142	2014-06-20 23:35:00	UTC	1320	940	7100
MN	04087142	2014-06-21 01:35:00	UTC	1160	800	6000
MN	04087142	2014-06-21 03:35:00	UTC	990	660	6300
MN	04087142	2014-06-21 05:35:00	UTC	1000	750	4900
MN	04087142	2014-06-21 07:35:00	UTC	990	720	5300
MN	04087142	2014-06-21 09:35:00	UTC	770	650	5400
MN	04087142	2014-06-21 11:35:00	UTC	760	510	4200
MN	04087142	2014-06-30 02:00:00	UTC	118	4700	20000
MN	04087142	2014-06-30 04:00:00	UTC	105	3900	16000
MN	04087142	2014-06-30 06:00:00	UTC	108	3700	21000
MN	04087142	2014-06-30 08:00:00	UTC	125	3700	17000
MN	04087142	2014-06-30 10:00:00	UTC	151	2900	8000
MN	04087142	2014-06-30 12:00:00	UTC	209	1300	12000
MN	04087142	2014-06-30 14:10:00	UTC	290	1020	6400
MN	04087142	2014-06-30 16:10:00	UTC	270	870	12500
MN	04087142	2014-06-30 18:10:00	UTC	370	860	18500
MN	04087142	2014-06-30 20:10:00	UTC	450	1050	15300
MN	04087142	2014-06-30 22:10:00	UTC	480	890	11900
MN	04087142	2014-07-01 00:10:00	UTC	1690	970	6000
MN	04087142	2014-07-01 02:10:00	UTC	6300	3160	108000
MN	04087142	2014-07-01 04:10:00	UTC	19800	4920	117000
MN	04087142	2014-07-01 06:10:00	UTC	20600	3260	85000
MN	04087142	2014-07-01 08:10:00	UTC	20500	3990	51000
MN	04087142	2014-07-01 10:10:00	UTC	21900	3310	44000
MN	04087142	2014-07-01 12:10:00	UTC	18200	2970	34000
MN	04087142	2014-07-01 15:10:00	UTC	4700	1400	20000
MN	04087142	2014-07-01 19:10:00	UTC	3300	1900	24000
MN	04087142	2014-07-01 23:10:00	UTC	2000	2200	25000
MN	04087142	2014-07-02 03:10:00	UTC	1300	2600	29000
MN	04087142	2014-07-02 07:10:00	UTC	1900	1700	10000
MN	04087142	2014-07-02 11:10:00	UTC	1200	1800	7000
MN	04087142	2014-07-21 12:15:00	UTC	28	133	1030
MN	04087142	2014-07-21 14:15:00	UTC	28	184	1030
MN	04087142	2014-07-21 16:15:00	UTC	25	136	920
MN	04087142	2014-07-21 18:15:00	UTC	25	118	610
MN	04087142	2014-07-21 20:15:00	UTC	36	134	680
MN	04087142	2014-07-21 22:15:00	UTC	26	179	780
MN	04087142	2014-07-22 00:15:00	UTC	19	97	590
MN	04087142	2014-07-22 02:15:00	UTC	27	126	530
MN	04087142	2014-07-22 04:15:00	UTC	23	107	500
MN	04087142	2014-07-22 06:15:00	UTC	28	99	420
MN	04087142	2014-07-22 08:15:00	UTC	31	98	450
MN	04087142	2014-07-22 10:15:00	UTC	38	117	370
MN	04087142	2014-08-11 15:10:00	UTC	376	960	31000
MN	04087142	2014-08-11 17:10:00	UTC	272	410	17000
MN	04087142	2014-08-11 19:10:00	UTC	362	510	12000
MN	04087142	2014-08-11 21:10:00	UTC	372	600	15000
MN	04087142	2014-08-11 23:10:00	UTC	280	500	13000
MN	04087142	2014-08-12 01:10:00	UTC	296	720	13000
MN	04087142	2014-08-12 03:10:00	UTC	260	620	20000
MN	04087142	2014-08-12 05:10:00	UTC	300	440	13000
MN	04087142	2014-08-12 07:10:00	UTC	312	800	16000
MN	04087142	2014-08-12 09:10:00	UTC	370	600	16000
MN	04087142	2014-08-12 11:10:00	UTC	296	440	20000
MN	04087142	2014-08-12 13:35:00	UTC	200	1810	27000
MN	04087142	2014-08-12 15:35:00	UTC	230	1700	20800
MN	04087142	2014-08-12 17:35:00	UTC	190	1270	11600
MN	04087142	2014-08-12 19:35:00	UTC	270	1260	19200
MN	04087142	2014-08-12 21:35:00	UTC	180	1120	10100
MN	04087142	2014-08-12 23:35:00	UTC	120	1180	14400
MN	04087142	2014-08-13 01:35:00	UTC	80	1330	14200
MN	04087142	2014-08-13 03:35:00	UTC	140	1350	9800
MN	04087142	2014-08-13 05:35:00	UTC	80	1450	10200
MN	04087142	2014-08-13 07:35:00	UTC	240	1180	18400
MN	04087142	2014-08-13 09:35:00	UTC	120	1060	8900
MN	04087142	2014-08-13 11:35:00	UTC	100	770	10700
MN	04087142	2014-08-13 13:45:00	UTC	30	600	2400
MN	04087142	2014-08-13 17:45:00	UTC	20	470	3400
MN	04087142	2014-08-13 21:45:00	UTC	150	440	4600
MN	04087142	2014-08-14 01:45:00	UTC	150	210	2900
MN	04087142	2014-08-14 05:45:00	UTC	90	240	2800
MN	04087142	2014-08-14 09:45:00	UTC	40	200	2500
MN	04087142	2014-08-18 15:00:00	UTC	20	90	800
MN	04087142	2014-08-18 17:00:00	UTC	20	60	2400
MN	04087142	2014-08-18 19:00:00	UTC	20	70	600
MN	04087142	2014-08-18 21:00:00	UTC	80	50	110
MN	04087142	2014-08-18 23:00:00	UTC	50	70	3100
MN	04087142	2014-08-19 01:00:00	UTC	27	50	1400
MN	04087142	2014-08-19 03:00:00	UTC	20	40	800
MN	04087142	2014-08-19 05:00:00	UTC	40	60	500
MN	04087142	2014-08-19 07:00:00	UTC	50	130	500
MN	04087142	2014-08-19 09:00:00	UTC	570	420	3400
MN	04087142	2014-08-19 11:00:00	UTC	19700	15100	87000
MN	04087142	2014-08-19 13:00:00	UTC	25400	16100	155000
MN	04087142	2014-08-19 14:10:00	UTC	16500	13200	112000
MN	04087142	2014-08-19 16:10:00	UTC	9700	16800	65000
MN	04087142	2014-08-19 18:10:00	UTC	12800	17700	76000
MN	04087142	2014-08-19 20:10:00	UTC	8100	11000	59000
MN	04087142	2014-08-19 22:10:00	UTC	7100	9000	40000
MN	04087142	2014-08-20 00:10:00	UTC	4700	7600	43000
MN	04087142	2014-08-20 02:10:00	UTC	3200	6100	16000
MN	04087142	2014-08-20 04:10:00	UTC	4000	7100	15000
MN	04087142	2014-08-20 06:10:00	UTC	3600	5700	21000
MN	04087142	2014-08-20 08:10:00	UTC	4100	4900	15000
MN	04087142	2014-08-20 10:10:00	UTC	4300	3900	9000
MN	04087142	2014-08-20 12:10:00	UTC	3100	3800	12000
MN	04087142	2014-08-21 10:15:00	UTC	160	800	9000
MN	04087142	2014-08-21 12:15:00	UTC	180	600	5000
MN	04087142	2014-08-21 14:15:00	UTC	400	370	10000
MN	04087142	2014-08-21 16:15:00	UTC	110	500	6000
MN	04087142	2014-08-21 17:30:00	UTC	130	300	1600
MN	04087142	2014-08-21 19:30:00	UTC	180	350	3700
MN	04087142	2014-08-21 21:30:00	UTC	420	530	5800
MN	04087142	2014-08-21 23:30:00	UTC	1960	1900	27000
MN	04087142	2014-08-22 01:30:00	UTC	2110	4200	19000
MN	04087142	2014-08-22 03:30:00	UTC	2090	5900	33000
MN	04087142	2014-08-22 05:30:00	UTC	2090	2300	30000
MN	04087142	2014-08-22 07:30:00	UTC	1750	2900	21000
MN	04087142	2014-08-22 09:30:00	UTC	1740	3100	34000
MN	04087142	2014-08-22 11:30:00	UTC	1810	3100	26000
MN	04087142	2014-08-22 13:55:00	UTC	860	1380	5300
MN	04087142	2014-08-22 17:55:00	UTC	620	1130	5100
MN	04087142	2014-08-22 21:55:00	UTC	220	720	3800
MN	04087142	2014-08-23 01:55:00	UTC	160	440	4300
MN	04087142	2014-08-23 05:55:00	UTC	170	520	3600
MN	04087142	2014-08-23 09:55:00	UTC	150	320	1000
MN	04087142	2014-09-10 01:00:00	UTC	70	120	2000
MN	04087142	2014-09-10 03:00:00	UTC	80	100	1200
MN	04087142	2014-09-10 05:00:00	UTC	70	40	2300
MN	04087142	2014-09-10 07:00:00	UTC	50	100	1300
MN	04087142	2014-09-10 09:00:00	UTC	70	90	2100
MN	04087142	2014-09-10 11:00:00	UTC	120	60	2500
MN	04087142	2014-09-10 13:00:00	UTC	110	120	1000
MN	04087142	2014-09-10 15:00:00	UTC	120	70	1400
MN	04087142	2014-09-10 17:00:00	UTC	160	100	1800
MN	04087142	2014-09-10 19:00:00	UTC	120	80	1400
MN	04087142	2014-09-10 21:00:00	UTC	290	250	3400
MN	04087142	2014-09-10 23:00:00	UTC	1230	680	NA
MN	04087142	2014-09-11 01:00:00	UTC	1470	1790	27000
MN	04087142	2014-09-11 03:00:00	UTC	1500	2030	38000
MN	04087142	2014-09-11 05:00:00	UTC	1630	2680	38000
MN	04087142	2014-09-11 07:00:00	UTC	2230	3400	44000
MN	04087142	2014-09-11 09:00:00	UTC	2330	3480	33000
MN	04087142	2014-09-11 11:00:00	UTC	2650	3300	32000
MN	04087142	2014-09-11 13:05:00	UTC	1450	13900	38000
MN	04087142	2014-09-11 17:05:00	UTC	1090	12000	51000
MN	04087142	2014-09-11 21:05:00	UTC	590	8000	24000
MN	04087142	2014-09-12 01:05:00	UTC	400	3290	9000
MN	04087142	2014-09-12 05:05:00	UTC	120	920	6200
MN	04087142	2014-09-12 09:05:00	UTC	180	830	7700
MN	04087142	2015-04-09 15:30:00	UTC	1620	2500	4500
MN	04087142	2015-04-09 16:30:00	UTC	980	2700	4900
MN	04087142	2015-04-09 17:30:00	UTC	1730	3900	4400
MN	04087142	2015-04-09 19:30:00	UTC	430	9400	19800
MN	04087142	2015-04-09 21:30:00	UTC	4100	14100	18800
MN	04087142	2015-04-09 23:30:00	UTC	1040	13400	20600
MN	04087142	2015-04-10 01:30:00	UTC	1330	8800	14900
MN	04087142	2015-04-10 03:30:00	UTC	350	12000	16200
MN	04087142	2015-04-10 05:30:00	UTC	170	9500	12600
MN	04087142	2015-04-10 07:30:00	UTC	470	8000	26400
MN	04087142	2015-04-10 09:30:00	UTC	20	6200	20600
MN	04087142	2015-04-10 11:30:00	UTC	770	4300	13900
MN	04087142	2015-04-10 14:20:00	UTC	1350	570	1300
MN	04087142	2015-04-10 16:20:00	UTC	920	570	1900
MN	04087142	2015-04-10 18:20:00	UTC	1050	660	1700
MN	04087142	2015-04-10 20:20:00	UTC	760	670	2000
MN	04087142	2015-04-10 22:20:00	UTC	1240	2230	4400
MN	04087142	2015-04-11 00:20:00	UTC	1090	890	2600
MN	04087142	2015-04-11 02:20:00	UTC	820	550	2500
MN	04087142	2015-04-11 04:20:00	UTC	610	510	2300
MN	04087142	2015-04-11 06:20:00	UTC	670	560	2200
MN	04087142	2015-04-11 08:20:00	UTC	660	440	1100
MN	04087142	2015-04-11 10:20:00	UTC	580	410	1300
MN	04087142	2015-04-11 13:15:00	UTC	390	240	600
MN	04087142	2015-04-11 17:15:00	UTC	230	250	700
MN	04087142	2015-04-11 21:15:00	UTC	300	190	1600
MN	04087142	2015-04-12 01:15:00	UTC	370	240	1100
MN	04087142	2015-04-12 05:15:00	UTC	230	250	1600
MN	04087142	2015-04-12 09:15:00	UTC	250	180	1100
MN	04087142	2015-04-12 13:05:00	UTC	88	90	360
MN	04087142	2015-04-12 17:05:00	UTC	68	64	530
MN	04087142	2015-04-12 21:05:00	UTC	40	62	210
MN	04087142	2015-04-13 01:05:00	UTC	80	57	500
MN	04087142	2015-04-13 05:05:00	UTC	98	69	370
MN	04087142	2015-04-13 09:05:00	UTC	80	79	500
MN	04087142	2015-05-20 12:15:00	UTC	6	133	1030
MN	04087142	2015-05-20 16:15:00	UTC	19	100	820
MN	04087142	2015-05-20 20:15:00	UTC	31	137	860
MN	04087142	2015-05-21 00:15:00	UTC	25	129	710
MN	04087142	2015-05-21 04:15:00	UTC	31	121	410
MN	04087142	2015-05-21 08:15:00	UTC	52	151	770
MN	04087142	2015-06-11 14:00:00	UTC	16	80	600
MN	04087142	2015-06-11 16:00:00	UTC	50	70	200
MN	04087142	2015-06-11 18:00:00	UTC	30	170	100
MN	04087142	2015-06-11 20:00:00	UTC	70	50	300
MN	04087142	2015-06-11 22:00:00	UTC	60	140	700
MN	04087142	2015-06-12	UTC	140	410	1200
MN	04087142	2015-06-12 02:00:00	UTC	2680	9800	79000
MN	04087142	2015-06-12 04:00:00	UTC	16300	21800	154000
MN	04087142	2015-06-12 06:00:00	UTC	26100	15300	120000
MN	04087142	2015-06-12 10:00:00	UTC	36700	8500	85000
MN	04087142	2015-06-12 12:00:00	UTC	33300	6400	62000
MN	04087142	2015-06-12 15:25:00	UTC	15900	4500	16000
MN	04087142	2015-06-12 17:25:00	UTC	18000	3800	16100
MN	04087142	2015-06-12 19:25:00	UTC	11800	3000	21000
MN	04087142	2015-06-12 21:25:00	UTC	9900	2400	13800
MN	04087142	2015-06-12 23:25:00	UTC	8500	2100	14000
MN	04087142	2015-06-13 01:25:00	UTC	10300	2400	14400
MN	04087142	2015-06-13 03:25:00	UTC	7300	2770	11900
MN	04087142	2015-06-13 05:25:00	UTC	8600	170	12600
MN	04087142	2015-06-13 07:25:00	UTC	7600	2520	10400
MN	04087142	2015-06-13 09:25:00	UTC	7700	2370	10200
MN	04087142	2015-06-13 11:25:00	UTC	5400	2220	11400
MN	04087142	2015-06-13 13:25:00	UTC	4100	2440	10300
MN	04087142	2015-06-13 16:30:00	UTC	480	520	1600
MN	04087142	2015-06-13 20:30:00	UTC	300	650	3000
MN	04087142	2015-06-14 00:30:00	UTC	290	740	3000
MN	04087142	2015-06-14 04:30:00	UTC	1600	1660	10200
MN	04087142	2015-06-14 08:30:00	UTC	6000	2780	34000
MN	04087142	2015-06-14 12:30:00	UTC	8200	2900	31000
MN	04087142	2015-06-14 15:00:00	UTC	1840	1530	7400
MN	04087142	2015-06-14 19:00:00	UTC	1060	1240	8700
MN	04087142	2015-06-14 23:00:00	UTC	2020	1270	6800
MN	04087142	2015-06-15 03:00:00	UTC	1400	1320	6300
MN	04087142	2015-06-15 07:00:00	UTC	1200	940	5600
MN	04087142	2015-06-15 11:00:00	UTC	500	860	5100
MN	04087142	2015-06-15 14:55:00	UTC	1040	920	5600
MN	04087142	2015-06-15 18:55:00	UTC	2950	1760	15100
MN	04087142	2015-06-15 22:55:00	UTC	3280	1710	15200
MN	04087142	2015-06-16 02:55:00	UTC	2640	1390	8500
MN	04087142	2015-06-16 06:55:00	UTC	1380	1110	7400
MN	04087142	2015-06-16 10:55:00	UTC	860	760	4800
MN	04087142	2015-06-30 12:55:00	UTC	11	43	40
MN	04087142	2015-06-30 16:55:00	UTC	26	90	190
MN	04087142	2015-06-30 20:55:00	UTC	31	51	660
MN	04087142	2015-07-01 00:55:00	UTC	75	53	440
MN	04087142	2015-07-01 04:55:00	UTC	45	90	380
MN	04087142	2015-07-01 08:55:00	UTC	18	85	420
MN	04087142	2015-07-05 13:35:00	UTC	11	27	25
MN	04087142	2015-07-05 17:35:00	UTC	13	19	30
MN	04087142	2015-07-06 01:35:00	UTC	86	31	120
MN	04087142	2015-07-06 05:35:00	UTC	84	29	150
MN	04087142	2015-07-06 09:35:00	UTC	13	48	NA
MN	04087142	2015-07-06 14:35:00	UTC	9	33	90
MN	04087142	2015-07-06 16:35:00	UTC	12	40	30
MN	04087142	2015-07-06 18:35:00	UTC	41	100	9
MN	04087142	2015-07-06 20:35:00	UTC	NA	44	110
MN	04087142	2015-07-06 22:35:00	UTC	950	24000	350000
MN	04087142	2015-07-07 00:35:00	UTC	8000	180000	1090000
MN	04087142	2015-07-07 02:35:00	UTC	18000	NA	NA
MN	04087142	2015-07-07 04:35:00	UTC	33000	NA	NA
MN	04087142	2015-07-07 06:35:00	UTC	61000	NA	NA
MN	04087142	2015-07-07 08:35:00	UTC	99000	1700000	10800000
MN	04087142	2015-07-07 10:35:00	UTC	68000	NA	NA
MN	04087142	2015-07-07 13:30:00	UTC	19900	1580000	1400000
MN	04087142	2015-07-07 15:30:00	UTC	12500	1090000	2600000
MN	04087142	2015-07-07 17:30:00	UTC	11300	1450000	2500000
MN	04087142	2015-07-07 19:30:00	UTC	9400	950000	1630000
MN	04087142	2015-07-07 21:30:00	UTC	8000	1180000	1200000
MN	04087142	2015-07-07 23:30:00	UTC	7800	237000	1450000
MN	04087142	2015-07-08 01:30:00	UTC	6900	253000	940000
MN	04087142	2015-07-08 03:30:00	UTC	2100	204000	820000
MN	04087142	2015-07-08 05:30:00	UTC	2600	440000	690000
MN	04087142	2015-07-08 07:30:00	UTC	1900	530000	530000
MN	04087142	2015-07-08 09:30:00	UTC	1300	320000	270000
MN	04087142	2015-07-08 12:40:00	UTC	240	64000	192000
MN	04087142	2015-07-08 16:40:00	UTC	210	65000	144000
MN	04087142	2015-07-08 20:40:00	UTC	220	52000	97000
MN	04087142	2015-07-09 00:40:00	UTC	100	33000	71000
MN	04087142	2015-07-09 04:40:00	UTC	190	32000	65000
MN	04087142	2015-07-09 08:40:00	UTC	74	18000	24000
MN	04087142	2015-08-17 13:35:00	UTC	190	270	4000
MN	04087142	2015-08-17 15:35:00	UTC	50	300	2300
MN	04087142	2015-08-17 17:35:00	UTC	150	360	2800
MN	04087142	2015-08-17 19:35:00	UTC	90	350	2300
MN	04087142	2015-08-17 21:35:00	UTC	300	280	2200
MN	04087142	2015-08-17 23:35:00	UTC	210	540	2200
MN	04087142	2015-08-18 01:35:00	UTC	140	500	3000
MN	04087142	2015-08-18 03:35:00	UTC	250	820	3800
MN	04087142	2015-08-18 05:35:00	UTC	740	2800	14100
MN	04087142	2015-08-18 07:35:00	UTC	3700	12900	46000
MN	04087142	2015-08-18 09:35:00	UTC	5500	15900	80000
MN	04087142	2015-08-18 11:35:00	UTC	4000	13000	61000
MN	04087142	2015-08-19 13:50:00	UTC	2050	2060	11500
MN	04087142	2015-08-19 15:50:00	UTC	1880	1760	11900
MN	04087142	2015-08-19 17:50:00	UTC	1470	1670	9900
MN	04087142	2015-08-19 19:50:00	UTC	1120	1630	7400
MN	04087142	2015-08-19 21:50:00	UTC	1150	1840	7700
MN	04087142	2015-08-19 23:50:00	UTC	750	1370	8600
MN	04087142	2015-08-20 01:50:00	UTC	730	1170	6200
MN	04087142	2015-08-20 03:50:00	UTC	540	950	1030
MN	04087142	2015-08-20 05:50:00	UTC	410	790	4900
MN	04087142	2015-08-20 07:50:00	UTC	320	620	5400
MN	04087142	2015-08-20 09:50:00	UTC	280	550	4800
MN	04087142	2015-08-20 11:50:00	UTC	340	680	3600
MN	04087142	2015-08-20 13:25:00	UTC	140	420	2800
MN	04087142	2015-08-20 17:25:00	UTC	110	320	2200
MN	04087142	2015-08-20 21:25:00	UTC	120	250	2900
MN	04087142	2015-08-21 01:25:00	UTC	90	270	2100
MN	04087142	2015-08-21 05:25:00	UTC	80	300	3000
MN	04087142	2015-08-21 09:25:00	UTC	80	340	2100
MKE	NA	2014-04-13 18:30:00	UTC	340	180	670
MKE	NA	2014-04-13 20:45:00	UTC	99	77	290
MKE	NA	2014-04-13 22:45:00	UTC	200	170	310
MKE	NA	2014-04-14 01:00:00	UTC	360	140	430
MKE	NA	2014-04-14 03:00:00	UTC	180	520	1500
MKE	NA	2014-04-14 05:15:00	UTC	400	550	1200
MKE	NA	2014-04-14 07:15:00	UTC	390	1100	2100
MKE	NA	2014-04-14 09:30:00	UTC	540	1560	4200
MKE	NA	2014-04-14 11:30:00	UTC	160	1500	3600
MKE	NA	2014-04-14 13:45:00	UTC	600	1400	2400
MKE	NA	2014-04-14 15:45:00	UTC	610	1440	2700
MKE	NA	2014-04-27 15:00:00	UTC	22	29	49
MKE	NA	2014-04-27 17:00:00	UTC	12	20	300
MKE	NA	2014-04-27 19:00:00	UTC	13	18	210
MKE	NA	2014-04-27 21:00:00	UTC	14	12	280
MKE	NA	2014-04-27 23:00:00	UTC	10	12	150
MKE	NA	2014-04-28 01:00:00	UTC	11	21	170
MKE	NA	2014-04-28 03:00:00	UTC	13	19	80
MKE	NA	2014-04-28 05:00:00	UTC	14	17	210
MKE	NA	2014-04-28 07:00:00	UTC	28	21	160
MKE	NA	2014-04-28 09:00:00	UTC	29	21	130
MKE	NA	2014-04-28 11:00:00	UTC	19	16	48
MKE	NA	2014-04-28 13:00:00	UTC	23	27	17
MKE	NA	2014-04-28 15:00:00	UTC	18	23	200
MKE	NA	2014-04-28 17:00:00	UTC	26	21	180
MKE	NA	2014-04-28 19:00:00	UTC	104	100	400
MKE	NA	2014-04-28 21:00:00	UTC	270	400	930
MKE	NA	2014-04-28 23:00:00	UTC	520	520	2400
MKE	NA	2014-04-29 01:00:00	UTC	470	450	2100
MKE	NA	2014-04-29 03:00:00	UTC	300	480	2000
MKE	NA	2014-04-29 05:00:00	UTC	290	420	2600
MKE	NA	2014-04-29 07:00:00	UTC	300	270	1900
MKE	NA	2014-04-29 09:00:00	UTC	310	370	1210
MKE	NA	2014-04-29 11:00:00	UTC	320	320	2100
MKE	NA	2014-04-29 13:00:00	UTC	220	350	1340
MKE	NA	2014-04-29 15:15:00	UTC	310	330	1300
MKE	NA	2014-04-29 17:15:00	UTC	250	170	680
MKE	NA	2014-04-29 19:15:00	UTC	190	116	470
MKE	NA	2014-04-29 21:15:00	UTC	210	146	1000
MKE	NA	2014-04-29 23:15:00	UTC	220	210	640
MKE	NA	2014-04-30 01:15:00	UTC	350	340	2000
MKE	NA	2014-04-30 03:15:00	UTC	250	300	1500
MKE	NA	2014-04-30 05:15:00	UTC	270	180	1200
MKE	NA	2014-04-30 07:15:00	UTC	190	128	490
MKE	NA	2014-04-30 09:15:00	UTC	230	128	620
MKE	NA	2014-04-30 11:15:00	UTC	200	193	330
MKE	NA	2014-04-30 14:00:00	UTC	259	150	410
MKE	NA	2014-04-30 16:00:00	UTC	153	110	180
MKE	NA	2014-04-30 18:00:00	UTC	104	170	420
MKE	NA	2014-04-30 20:00:00	UTC	96	140	310
MKE	NA	2014-04-30 22:00:00	UTC	91	141	300
MKE	NA	2014-05-01	UTC	65	116	450
MKE	NA	2014-05-01 02:00:00	UTC	65	121	350
MKE	NA	2014-05-01 04:00:00	UTC	69	128	660
MKE	NA	2014-05-01 06:00:00	UTC	82	150	310
MKE	NA	2014-05-01 08:00:00	UTC	76	140	900
MKE	NA	2014-05-01 10:00:00	UTC	80	123	630
MKE	NA	2014-05-01 12:00:00	UTC	66	150	300
MKE	NA	2014-05-01 13:45:00	UTC	52	200	460
MKE	NA	2014-05-01 15:45:00	UTC	48	130	530
MKE	NA	2014-05-01 17:45:00	UTC	60	133	620
MKE	NA	2014-05-01 19:45:00	UTC	34	150	820
MKE	NA	2014-05-01 21:45:00	UTC	53	117	710
MKE	NA	2014-05-01 23:45:00	UTC	18	117	540
MKE	NA	2014-05-02 01:45:00	UTC	20	50	370
MKE	NA	2014-05-02 03:45:00	UTC	20	76	320
MKE	NA	2014-05-02 05:45:00	UTC	21	61	260
MKE	NA	2014-05-02 07:45:00	UTC	15	51	80
MKE	NA	2014-05-02 09:45:00	UTC	11	53	240
MKE	NA	2014-05-02 11:45:00	UTC	33	49	200
MKE	NA	2014-05-11 15:15:00	UTC	3	10	7
MKE	NA	2014-05-11 17:15:00	UTC	1	12	100
MKE	NA	2014-05-11 19:15:00	UTC	2	21	120
MKE	NA	2014-05-11 21:15:00	UTC	2	44	100
MKE	NA	2014-05-11 23:15:00	UTC	5	26	160
MKE	NA	2014-05-12 01:15:00	UTC	2	24	270
MKE	NA	2014-05-12 03:15:00	UTC	42	104	420
MKE	NA	2014-05-12 05:15:00	UTC	68	123	820
MKE	NA	2014-05-12 07:15:00	UTC	260	157	1400
MKE	NA	2014-05-12 09:15:00	UTC	940	203	5500
MKE	NA	2014-05-12 11:15:00	UTC	120	190	900
MKE	NA	2014-05-12 13:15:00	UTC	100	120	2100
MKE	NA	2014-05-12 15:15:00	UTC	120	130	1400
MKE	NA	2014-05-12 17:15:00	UTC	130	170	1700
MKE	NA	2014-05-12 19:15:00	UTC	140	170	1500
MKE	NA	2014-05-12 21:15:00	UTC	150	300	1900
MKE	NA	2014-05-12 23:15:00	UTC	890	810	4200
MKE	NA	2014-05-13 01:15:00	UTC	940	960	9000
MKE	NA	2014-05-13 03:15:00	UTC	840	800	4900
MKE	NA	2014-05-13 05:15:00	UTC	500	1600	10000
MKE	NA	2014-05-13 07:15:00	UTC	NA	2200	5000
MKE	NA	2014-05-13 09:15:00	UTC	1280	1400	12000
MKE	NA	2014-05-13 12:45:00	UTC	940	780	4000
MKE	NA	2014-05-13 14:45:00	UTC	770	570	2900
MKE	NA	2014-05-13 16:45:00	UTC	400	410	1000
MKE	NA	2014-05-13 18:45:00	UTC	460	410	600
MKE	NA	2014-05-13 20:45:00	UTC	260	320	1200
MKE	NA	2014-05-13 22:45:00	UTC	200	310	12000
MKE	NA	2014-05-14 00:45:00	UTC	290	450	8000
MKE	NA	2014-05-14 02:45:00	UTC	280	450	1300
MKE	NA	2014-05-14 04:45:00	UTC	260	250	1700
MKE	NA	2014-05-14 06:45:00	UTC	290	220	1000
MKE	NA	2014-05-14 08:45:00	UTC	260	270	1300
MKE	NA	2014-05-14 10:45:00	UTC	330	540	1000
MKE	NA	2014-05-26 12:30:00	UTC	4	30	120
MKE	NA	2014-05-26 14:30:00	UTC	6	28	100
MKE	NA	2014-05-26 16:30:00	UTC	4	30	100
MKE	NA	2014-05-26 18:30:00	UTC	4	24	170
MKE	NA	2014-05-26 20:30:00	UTC	4	22	110
MKE	NA	2014-05-26 22:30:00	UTC	8	24	90
MKE	NA	2014-05-27 00:30:00	UTC	6	20	190
MKE	NA	2014-05-27 02:30:00	UTC	6	24	120
MKE	NA	2014-05-27 04:30:00	UTC	2	24	120
MKE	NA	2014-05-27 06:30:00	UTC	10	24	250
MKE	NA	2014-05-27 08:30:00	UTC	16	24	220
MKE	NA	2014-05-27 10:30:00	UTC	28	30	210
MKE	NA	2014-05-27 13:15:00	UTC	7	50	180
MKE	NA	2014-05-27 15:15:00	UTC	25	44	240
MKE	NA	2014-05-27 17:15:00	UTC	41	74	200
MKE	NA	2014-05-27 19:15:00	UTC	35	66	330
MKE	NA	2014-05-27 21:15:00	UTC	22	52	350
MKE	NA	2014-05-27 23:15:00	UTC	19	58	400
MKE	NA	2014-05-28 01:15:00	UTC	43	102	400
MKE	NA	2014-05-28 03:15:00	UTC	64	159	610
MKE	NA	2014-05-28 05:15:00	UTC	178	331	1900
MKE	NA	2014-05-28 07:15:00	UTC	290	430	1500
MKE	NA	2014-05-28 09:15:00	UTC	530	650	2200
MKE	NA	2014-05-28 11:15:00	UTC	830	650	2500
MKE	NA	2014-06-10 18:00:00	UTC	51	40	190
MKE	NA	2014-06-10 20:00:00	UTC	41	48	200
MKE	NA	2014-06-10 22:00:00	UTC	44	44	160
MKE	NA	2014-06-11	UTC	43	81	220
MKE	NA	2014-06-11 02:00:00	UTC	66	40	200
MKE	NA	2014-06-11 04:00:00	UTC	41	42	130
MKE	NA	2014-06-11 06:00:00	UTC	61	60	NA
MKE	NA	2014-06-11 08:00:00	UTC	79	60	700
MKE	NA	2014-06-11 10:00:00	UTC	105	66	400
MKE	NA	2014-06-11 12:45:00	UTC	80	174	350
MKE	NA	2014-06-11 14:45:00	UTC	280	280	500
MKE	NA	2014-06-11 16:45:00	UTC	360	340	1300
MKE	NA	2014-06-11 18:45:00	UTC	300	542	2100
MKE	NA	2014-06-11 20:45:00	UTC	3200	1000	8100
MKE	NA	2014-06-11 22:45:00	UTC	4900	2500	11300
MKE	NA	2014-06-12 00:45:00	UTC	5900	2900	10600
MKE	NA	2014-06-12 02:45:00	UTC	3500	1500	13400
MKE	NA	2014-06-12 04:45:00	UTC	1200	500	9400
MKE	NA	2014-06-12 06:45:00	UTC	3400	1600	5200
MKE	NA	2014-06-12 08:45:00	UTC	1300	800	6000
MKE	NA	2014-06-12 10:45:00	UTC	2000	700	5200
MKE	NA	2014-06-12 12:15:00	UTC	1450	660	3800
MKE	NA	2014-06-12 14:15:00	UTC	1260	650	2400
MKE	NA	2014-06-12 16:15:00	UTC	990	510	2100
MKE	NA	2014-06-12 18:15:00	UTC	720	440	2100
MKE	NA	2014-06-12 20:15:00	UTC	480	460	1400
MKE	NA	2014-06-12 22:15:00	UTC	340	410	1200
MKE	NA	2014-06-13 00:15:00	UTC	177	500	1000
MKE	NA	2014-06-13 02:15:00	UTC	127	330	930
MKE	NA	2014-06-13 04:15:00	UTC	123	420	1400
MKE	NA	2014-06-13 06:15:00	UTC	115	400	1200
MKE	NA	2014-06-13 08:15:00	UTC	116	550	1100
MKE	NA	2014-06-13 10:15:00	UTC	108	480	900
MKE	NA	2014-06-15 15:30:00	UTC	19	48	140
MKE	NA	2014-06-15 17:30:00	UTC	17	50	210
MKE	NA	2014-06-15 19:30:00	UTC	25	68	180
MKE	NA	2014-06-15 21:30:00	UTC	29	54	290
MKE	NA	2014-06-15 23:30:00	UTC	29	61	260
MKE	NA	2014-06-16 01:30:00	UTC	31	41	180
MKE	NA	2014-06-16 03:30:00	UTC	27	58	200
MKE	NA	2014-06-16 05:30:00	UTC	33	41	230
MKE	NA	2014-06-16 07:30:00	UTC	27	49	230
MKE	NA	2014-06-16 09:30:00	UTC	26	48	280
MKE	NA	2014-06-16 11:30:00	UTC	31	63	190
MKE	NA	2014-06-16 14:15:00	UTC	29	100	400
MKE	NA	2014-06-16 16:15:00	UTC	20	40	500
MKE	NA	2014-06-16 18:15:00	UTC	20	110	400
MKE	NA	2014-06-16 20:15:00	UTC	20	100	400
MKE	NA	2014-06-16 22:15:00	UTC	10	110	1500
MKE	NA	2014-06-17 00:15:00	UTC	20	50	1700
MKE	NA	2014-06-17 02:15:00	UTC	30	140	1000
MKE	NA	2014-06-17 04:15:00	UTC	30	120	1500
MKE	NA	2014-06-17 06:15:00	UTC	10	150	300
MKE	NA	2014-06-17 08:15:00	UTC	120	200	1000
MKE	NA	2014-06-17 10:15:00	UTC	110	120	1200
MKE	NA	2014-06-17 12:15:00	UTC	130	150	500
MKE	NA	2014-06-17 14:00:00	UTC	140	170	10000
MKE	NA	2014-06-17 16:00:00	UTC	240	330	25000
MKE	NA	2014-06-17 18:00:00	UTC	6000	2000	12000
MKE	NA	2014-06-17 20:00:00	UTC	10700	4000	20000
MKE	NA	2014-06-17 22:00:00	UTC	17000	2700	23000
MKE	NA	2014-06-18	UTC	3000	2700	14000
MKE	NA	2014-06-18 02:00:00	UTC	1100	2000	15000
MKE	NA	2014-06-18 04:00:00	UTC	140	1500	70000
MKE	NA	2014-06-18 06:00:00	UTC	1800	1400	120000
MKE	NA	2014-06-18 08:00:00	UTC	13400	2400	15000
MKE	NA	2014-06-18 12:15:00	UTC	12000	7800	101000
MKE	NA	2014-06-18 14:15:00	UTC	14000	13800	210000
MKE	NA	2014-06-18 16:15:00	UTC	15000	14500	74000
MKE	NA	2014-06-18 18:15:00	UTC	16000	4400	38000
MKE	NA	2014-06-18 20:15:00	UTC	8300	4000	25000
MKE	NA	2014-06-18 22:15:00	UTC	12000	8000	35000
MKE	NA	2014-06-19 00:15:00	UTC	8000	2100	29000
MKE	NA	2014-06-19 02:15:00	UTC	8000	2500	29000
MKE	NA	2014-06-19 04:15:00	UTC	12100	2000	18000
MKE	NA	2014-06-19 06:15:00	UTC	10000	3000	23000
MKE	NA	2014-06-19 08:15:00	UTC	19800	2100	29000
MKE	NA	2014-06-19 10:15:00	UTC	13400	2000	16000
MKE	NA	2014-06-19 12:15:00	UTC	3900	2500	50000
MKE	NA	2014-06-19 14:15:00	UTC	8000	3900	95000
MKE	NA	2014-06-19 16:15:00	UTC	9400	4000	66000
MKE	NA	2014-06-19 18:15:00	UTC	8700	3400	15000
MKE	NA	2014-06-19 20:15:00	UTC	3900	3200	40000
MKE	NA	2014-06-19 22:15:00	UTC	4200	4000	24000
MKE	NA	2014-06-20 00:15:00	UTC	2900	4200	12000
MKE	NA	2014-06-20 02:15:00	UTC	2900	2400	13000
MKE	NA	2014-06-20 04:15:00	UTC	2100	2200	16000
MKE	NA	2014-06-20 06:15:00	UTC	2400	1600	13000
MKE	NA	2014-06-20 08:15:00	UTC	1200	2000	10000
MKE	NA	2014-06-20 10:15:00	UTC	1400	1600	6000
MKE	NA	2014-06-20 13:00:00	UTC	1360	950	6700
MKE	NA	2014-06-20 15:00:00	UTC	1260	870	550
MKE	NA	2014-06-20 17:00:00	UTC	1260	920	6600
MKE	NA	2014-06-20 19:00:00	UTC	1080	940	5800
MKE	NA	2014-06-20 21:00:00	UTC	1060	760	5400
MKE	NA	2014-06-20 23:00:00	UTC	940	630	4200
MKE	NA	2014-06-21 01:00:00	UTC	790	650	3000
MKE	NA	2014-06-21 03:00:00	UTC	780	550	3300
MKE	NA	2014-06-21 05:00:00	UTC	800	630	2600
MKE	NA	2014-06-21 07:00:00	UTC	930	570	3700
MKE	NA	2014-06-21 09:00:00	UTC	1080	640	2700
MKE	NA	2014-06-21 11:00:00	UTC	1120	550	3100
MKE	NA	2014-06-30 02:00:00	UTC	108	169	850
MKE	NA	2014-06-30 04:00:00	UTC	108	221	860
MKE	NA	2014-06-30 06:00:00	UTC	154	217	580
MKE	NA	2014-06-30 08:00:00	UTC	156	212	620
MKE	NA	2014-06-30 10:00:00	UTC	216	264	540
MKE	NA	2014-06-30 12:00:00	UTC	185	309	490
MKE	NA	2014-06-30 13:45:00	UTC	560	500	1900
MKE	NA	2014-06-30 15:45:00	UTC	300	310	1500
MKE	NA	2014-06-30 17:45:00	UTC	550	440	2600
MKE	NA	2014-06-30 19:45:00	UTC	390	330	1800
MKE	NA	2014-06-30 21:45:00	UTC	380	340	1700
MKE	NA	2014-06-30 23:45:00	UTC	340	350	2800
MKE	NA	2014-07-01 01:45:00	UTC	750	500	3200
MKE	NA	2014-07-01 03:45:00	UTC	1290	1060	4600
MKE	NA	2014-07-01 05:45:00	UTC	3140	1650	8200
MKE	NA	2014-07-01 07:45:00	UTC	4500	2330	11200
MKE	NA	2014-07-01 09:45:00	UTC	6600	1740	8200
MKE	NA	2014-07-01 11:45:00	UTC	4900	1400	8900
MKE	NA	2014-07-01 14:45:00	UTC	2170	650	4300
MKE	NA	2014-07-01 18:45:00	UTC	910	330	2300
MKE	NA	2014-07-01 22:45:00	UTC	700	360	1700
MKE	NA	2014-07-02 02:45:00	UTC	370	420	1700
MKE	NA	2014-07-02 06:45:00	UTC	390	450	1100
MKE	NA	2014-07-02 10:45:00	UTC	410	290	1000
MKE	NA	2014-07-21 12:15:00	UTC	53	147	370
MKE	NA	2014-07-21 14:15:00	UTC	71	137	320
MKE	NA	2014-07-21 16:15:00	UTC	79	136	460
MKE	NA	2014-07-21 18:15:00	UTC	38	154	460
MKE	NA	2014-07-21 20:15:00	UTC	39	149	340
MKE	NA	2014-07-21 22:15:00	UTC	44	144	490
MKE	NA	2014-07-22 00:15:00	UTC	35	142	570
MKE	NA	2014-07-22 02:15:00	UTC	42	138	430
MKE	NA	2014-07-22 04:15:00	UTC	38	102	370
MKE	NA	2014-07-22 06:15:00	UTC	55	140	490
MKE	NA	2014-07-22 08:15:00	UTC	51	122	390
MKE	NA	2014-07-22 10:15:00	UTC	75	167	660
MKE	NA	2014-08-11 15:00:00	UTC	920	2100	10000
MKE	NA	2014-08-11 17:00:00	UTC	1060	2800	30000
MKE	NA	2014-08-11 19:00:00	UTC	1180	3700	50000
MKE	NA	2014-08-11 21:00:00	UTC	1010	2100	100000
MKE	NA	2014-08-11 23:00:00	UTC	720	2300	30000
MKE	NA	2014-08-12 01:00:00	UTC	776	3500	35000
MKE	NA	2014-08-12 03:00:00	UTC	440	2100	40000
MKE	NA	2014-08-12 05:00:00	UTC	612	3400	33000
MKE	NA	2014-08-12 07:00:00	UTC	532	4500	27000
MKE	NA	2014-08-12 09:00:00	UTC	764	2400	21000
MKE	NA	2014-08-12 11:00:00	UTC	474	2100	25000
MKE	NA	2014-08-12 13:15:00	UTC	220	2040	15400
MKE	NA	2014-08-12 15:15:00	UTC	260	1700	11100
MKE	NA	2014-08-12 17:15:00	UTC	270	1020	8600
MKE	NA	2014-08-12 19:15:00	UTC	280	770	6500
MKE	NA	2014-08-12 21:15:00	UTC	310	600	7500
MKE	NA	2014-08-12 23:15:00	UTC	440	720	5800
MKE	NA	2014-08-13 01:15:00	UTC	490	670	12900
MKE	NA	2014-08-13 03:15:00	UTC	480	740	9400
MKE	NA	2014-08-13 05:15:00	UTC	800	760	6900
MKE	NA	2014-08-13 07:15:00	UTC	660	790	11500
MKE	NA	2014-08-13 09:15:00	UTC	990	990	5300
MKE	NA	2014-08-13 11:15:00	UTC	1020	1090	7100
MKE	NA	2014-08-13 13:15:00	UTC	940	1040	7900
MKE	NA	2014-08-13 17:15:00	UTC	610	900	6400
MKE	NA	2014-08-13 21:15:00	UTC	210	530	4700
MKE	NA	2014-08-14 01:15:00	UTC	160	480	3200
MKE	NA	2014-08-14 05:15:00	UTC	250	320	2700
MKE	NA	2014-08-14 09:15:00	UTC	170	360	2800
MKE	NA	2014-08-18 15:00:00	UTC	9	250	1800
MKE	NA	2014-08-18 17:00:00	UTC	30	390	2700
MKE	NA	2014-08-18 19:00:00	UTC	20	260	2400
MKE	NA	2014-08-18 21:00:00	UTC	50	290	2300
MKE	NA	2014-08-18 23:00:00	UTC	23	210	1700
MKE	NA	2014-08-19 01:00:00	UTC	17	210	1200
MKE	NA	2014-08-19 03:00:00	UTC	60	120	1900
MKE	NA	2014-08-19 05:00:00	UTC	60	230	700
MKE	NA	2014-08-19 07:00:00	UTC	50	220	1100
MKE	NA	2014-08-19 09:00:00	UTC	240	400	3400
MKE	NA	2014-08-19 11:00:00	UTC	540	560	2400
MKE	NA	2014-08-19 13:45:00	UTC	4280	2600	13700
MKE	NA	2014-08-19 15:45:00	UTC	3000	2000	30700
MKE	NA	2014-08-19 17:45:00	UTC	3500	2500	16000
MKE	NA	2014-08-19 19:45:00	UTC	3300	3400	26900
MKE	NA	2014-08-19 21:45:00	UTC	2400	3190	19200
MKE	NA	2014-08-19 23:45:00	UTC	2860	2040	13800
MKE	NA	2014-08-20 01:45:00	UTC	1820	1470	8800
MKE	NA	2014-08-20 03:45:00	UTC	1500	1090	5900
MKE	NA	2014-08-20 05:45:00	UTC	950	1260	7600
MKE	NA	2014-08-20 07:45:00	UTC	880	870	3700
MKE	NA	2014-08-20 09:45:00	UTC	1060	760	5500
MKE	NA	2014-08-20 11:45:00	UTC	890	750	6400
MKE	NA	2014-08-21 10:15:00	UTC	200	120	1200
MKE	NA	2014-08-21 12:15:00	UTC	160	130	1000
MKE	NA	2014-08-21 14:15:00	UTC	150	200	1500
MKE	NA	2014-08-21 17:00:00	UTC	180	180	900
MKE	NA	2014-08-21 19:00:00	UTC	240	180	1000
MKE	NA	2014-08-21 21:00:00	UTC	150	130	700
MKE	NA	2014-08-21 23:00:00	UTC	380	250	1100
MKE	NA	2014-08-22 01:00:00	UTC	620	400	1600
MKE	NA	2014-08-22 03:00:00	UTC	470	420	2300
MKE	NA	2014-08-22 05:00:00	UTC	550	380	4000
MKE	NA	2014-08-22 07:00:00	UTC	740	860	8300
MKE	NA	2014-08-22 09:00:00	UTC	800	1090	9000
MKE	NA	2014-08-22 11:00:00	UTC	440	1230	16000
MKE	NA	2014-08-22 13:15:00	UTC	260	820	8000
MKE	NA	2014-08-22 17:15:00	UTC	200	590	7000
MKE	NA	2014-08-22 21:15:00	UTC	250	480	3000
MKE	NA	2014-08-23 01:15:00	UTC	120	240	2500
MKE	NA	2014-08-23 05:15:00	UTC	130	130	3000
MKE	NA	2014-08-23 09:15:00	UTC	120	240	3000
MKE	NA	2014-09-10 01:00:00	UTC	30	70	900
MKE	NA	2014-09-10 03:00:00	UTC	90	60	500
MKE	NA	2014-09-10 05:00:00	UTC	40	40	700
MKE	NA	2014-09-10 07:00:00	UTC	40	100	1000
MKE	NA	2014-09-10 09:00:00	UTC	50	70	1200
MKE	NA	2014-09-10 11:00:00	UTC	50	100	1300
MKE	NA	2014-09-10 12:30:00	UTC	40	100	500
MKE	NA	2014-09-10 14:30:00	UTC	70	80	800
MKE	NA	2014-09-10 16:30:00	UTC	40	100	900
MKE	NA	2014-09-10 18:30:00	UTC	70	180	1000
MKE	NA	2014-09-10 20:30:00	UTC	120	150	500
MKE	NA	2014-09-10 22:30:00	UTC	300	210	1000
MKE	NA	2014-09-11 00:30:00	UTC	730	330	3000
MKE	NA	2014-09-11 02:30:00	UTC	930	510	4000
MKE	NA	2014-09-11 04:30:00	UTC	1240	310	9000
MKE	NA	2014-09-11 06:30:00	UTC	1070	840	NA
MKE	NA	2014-09-11 08:30:00	UTC	1890	2310	19000
MKE	NA	2014-09-11 10:30:00	UTC	2130	3000	21000
MKE	NA	2014-09-11 12:45:00	UTC	1410	4300	38000
MKE	NA	2014-09-11 16:45:00	UTC	1130	3800	20000
MKE	NA	2014-09-11 20:45:00	UTC	560	2500	33000
MKE	NA	2014-09-12 00:45:00	UTC	360	1570	12000
MKE	NA	2014-09-12 04:45:00	UTC	310	1340	34000
MKE	NA	2014-09-12 08:45:00	UTC	300	950	9600
MKE	NA	2015-04-09 15:30:00	UTC	2200	730	2400
MKE	NA	2015-04-09 16:30:00	UTC	14500	4800	19000
MKE	NA	2015-04-09 17:30:00	UTC	5000	3600	14000
MKE	NA	2015-04-09 19:30:00	UTC	4300	3900	8500
MKE	NA	2015-04-09 21:30:00	UTC	10200	4700	10400
MKE	NA	2015-04-09 23:30:00	UTC	6000	2900	13000
MKE	NA	2015-04-10 01:30:00	UTC	11300	2800	31000
MKE	NA	2015-04-10 03:30:00	UTC	5700	2300	13200
MKE	NA	2015-04-10 05:30:00	UTC	3900	1700	3400
MKE	NA	2015-04-10 07:30:00	UTC	7400	2700	39000
MKE	NA	2015-04-10 09:30:00	UTC	6400	2900	3200
MKE	NA	2015-04-10 11:30:00	UTC	8300	2100	4400
MKE	NA	2015-04-10 13:50:00	UTC	1210	2430	2200
MKE	NA	2015-04-10 15:50:00	UTC	1190	1970	3200
MKE	NA	2015-04-10 17:50:00	UTC	1280	1260	2900
MKE	NA	2015-04-10 19:50:00	UTC	1130	1470	2600
MKE	NA	2015-04-10 21:50:00	UTC	1130	2940	3700
MKE	NA	2015-04-10 23:50:00	UTC	960	1290	1800
MKE	NA	2015-04-11 01:50:00	UTC	1010	1220	1600
MKE	NA	2015-04-11 03:50:00	UTC	1000	1190	2500
MKE	NA	2015-04-11 05:50:00	UTC	890	950	2700
MKE	NA	2015-04-11 07:50:00	UTC	710	1240	1000
MKE	NA	2015-04-11 09:50:00	UTC	760	1120	1200
MKE	NA	2015-04-11 12:45:00	UTC	350	600	1700
MKE	NA	2015-04-11 16:45:00	UTC	520	590	1700
MKE	NA	2015-04-11 20:45:00	UTC	300	380	3300
MKE	NA	2015-04-12 00:45:00	UTC	340	410	3400
MKE	NA	2015-04-12 04:45:00	UTC	270	360	2000
MKE	NA	2015-04-12 08:45:00	UTC	280	420	4100
MKE	NA	2015-04-12 12:30:00	UTC	68	169	300
MKE	NA	2015-04-12 16:30:00	UTC	84	127	310
MKE	NA	2015-04-12 20:30:00	UTC	80	112	300
MKE	NA	2015-04-13 00:30:00	UTC	48	127	250
MKE	NA	2015-04-13 04:30:00	UTC	80	93	400
MKE	NA	2015-04-13 08:30:00	UTC	60	167	340
MKE	NA	2015-04-13 14:00:00	UTC	74	112	270
MKE	NA	2015-04-13 18:00:00	UTC	70	124	350
MKE	NA	2015-04-13 22:00:00	UTC	57	98	360
MKE	NA	2015-04-14 02:00:00	UTC	55	79	270
MKE	NA	2015-04-14 06:00:00	UTC	61	83	310
MKE	NA	2015-04-14 10:00:00	UTC	66	105	280
MKE	NA	2015-05-20 12:10:00	UTC	4	25	180
MKE	NA	2015-05-20 16:10:00	UTC	5	22	320
MKE	NA	2015-05-20 20:10:00	UTC	6	34	320
MKE	NA	2015-05-21 00:10:00	UTC	11	23	270
MKE	NA	2015-05-21 04:10:00	UTC	22	38	250
MKE	NA	2015-05-21 08:10:00	UTC	23	36	320
MKE	NA	2015-06-12 13:25:00	UTC	8000	2480	25000
MKE	NA	2015-06-12 15:25:00	UTC	8700	2050	12000
MKE	NA	2015-06-12 17:25:00	UTC	9600	1430	8500
MKE	NA	2015-06-12 19:25:00	UTC	3800	950	4800
MKE	NA	2015-06-12 21:25:00	UTC	1900	850	2100
MKE	NA	2015-06-12 23:25:00	UTC	1240	900	3700
MKE	NA	2015-06-13 01:25:00	UTC	1100	850	5500
MKE	NA	2015-06-13 03:25:00	UTC	1020	760	4400
MKE	NA	2015-06-13 05:25:00	UTC	860	630	3400
MKE	NA	2015-06-13 07:25:00	UTC	540	418	2700
MKE	NA	2015-06-13 09:25:00	UTC	590	470	1600
MKE	NA	2015-06-13 11:25:00	UTC	510	510	2100
MKE	NA	2015-06-13 16:00:00	UTC	120	290	900
MKE	NA	2015-06-13 20:00:00	UTC	130	400	1300
MKE	NA	2015-06-14	UTC	220	480	900
MKE	NA	2015-06-14 04:00:00	UTC	220	600	1500
MKE	NA	2015-06-14 08:00:00	UTC	530	1300	3900
MKE	NA	2015-06-14 12:00:00	UTC	2900	2190	9600
MKE	NA	2015-06-14 14:15:00	UTC	800	930	4500
MKE	NA	2015-06-14 18:15:00	UTC	400	510	3200
MKE	NA	2015-06-14 22:15:00	UTC	220	530	2100
MKE	NA	2015-06-15 02:15:00	UTC	480	550	1700
MKE	NA	2015-06-15 06:15:00	UTC	660	640	2200
MKE	NA	2015-06-15 10:15:00	UTC	500	550	800
MKE	NA	2015-06-15 14:35:00	UTC	300	370	1300
MKE	NA	2015-06-15 18:35:00	UTC	430	400	2000
MKE	NA	2015-06-15 22:35:00	UTC	240	630	2400
MKE	NA	2015-06-16 02:35:00	UTC	200	550	1800
MKE	NA	2015-06-16 06:35:00	UTC	280	420	1000
MKE	NA	2015-06-16 10:35:00	UTC	260	520	3200
MKE	NA	2015-06-30 12:55:00	UTC	161	30	150
MKE	NA	2015-06-30 16:55:00	UTC	23	60	140
MKE	NA	2015-06-30 20:55:00	UTC	26	88	220
MKE	NA	2015-07-01 04:55:00	UTC	105	116	200
MKE	NA	2015-07-01 08:55:00	UTC	27	124	350
MKE	NA	2015-07-05 13:35:00	UTC	13	15	20
MKE	NA	2015-07-05 17:35:00	UTC	37	10	22
MKE	NA	2015-07-05 21:35:00	UTC	NA	30	130
MKE	NA	2015-07-06 01:35:00	UTC	NA	28	28
MKE	NA	2015-07-06 05:35:00	UTC	NA	43	200
MKE	NA	2015-07-06 09:35:00	UTC	17	52	170
MKE	NA	2015-07-06 14:10:00	UTC	4	16	1200
MKE	NA	2015-07-06 16:10:00	UTC	9	23	50
MKE	NA	2015-07-06 18:10:00	UTC	104	33	160
MKE	NA	2015-07-06 20:10:00	UTC	60	110	310
MKE	NA	2015-07-06 22:10:00	UTC	110	120	460
MKE	NA	2015-07-07 00:10:00	UTC	58	130	290
MKE	NA	2015-07-07 02:10:00	UTC	57	100	520
MKE	NA	2015-07-07 04:10:00	UTC	100	300	1200
MKE	NA	2015-07-07 06:10:00	UTC	330	370	2000
MKE	NA	2015-07-07 08:10:00	UTC	800	7000	48000
MKE	NA	2015-07-07 10:10:00	UTC	168000	380000	1460000
MKE	NA	2015-07-07 13:00:00	UTC	12900	167000	500000
MKE	NA	2015-07-07 15:00:00	UTC	17000	137000	340000
MKE	NA	2015-07-07 17:00:00	UTC	17700	76000	NA
MKE	NA	2015-07-07 19:00:00	UTC	14200	NA	112000
MKE	NA	2015-07-07 21:00:00	UTC	13500	31900	90000
MKE	NA	2015-07-07 23:00:00	UTC	9000	21800	88000
MKE	NA	2015-07-08 01:00:00	UTC	5800	17300	86000
MKE	NA	2015-07-08 03:00:00	UTC	3400	12200	68000
[truncated: 50 more rows]
